# Supplementary material for: Bis(4-benzoyl-3-methyl-1-phenyl-1H-pyrazol-5-olato-κ2 O,O′)bis­(ethanol-κO)cobalt(II)
Source: Acta Crystallogr Sect E Struct Rep Online. 2012 Jul 25;68(Pt 8):m1107–8. doi: 10.1107/S1600536812032837 (PMC3414155; doi:10.1107/S1600536812032837)
Supplement: Supplementary file 1 [file e-68-m1107-sup1.cif]

##############################################################################
#                                                                            #
# This CIF contains the data in a paper accepted for publication in          #
# Acta Crystallographica Section E. It conforms to the requirements of       #
# Notes for Authors for Acta Crystallographica Section E, and has been       #
# peer reviewed under the auspices of the IUCr Commission on Journals.       #
#                                                                            #
# Full details of the Crystallographic Information File format               #
# are given in the paper "The Crystallographic Information File (CIF):       #
# a New Standard Archive File for Crystallography" by S. R. Hall, F. H.      #
# Allen and I. D. Brown [Acta Cryst. (1991), A47, 655-685].                  #
#                                                                            #
# The current version of the core CIF dictionary is obtainable from          #
# ftp://ftp.iucr.org/pub/cif_core.dic.                                       #
#                                                                            #
# Software is freely available for graphical display of the structure(s)     #
# in this CIF. For information consult the CIF software page                 #
# http://www.iucr.org/resources/cif/software.                                #
#                                                                            #
# This file may be used for bona fide research purposes within the           #
# scientific community so long as proper attribution is given to the journal # 
# article from which it was obtained.                                        #
#                                                                            #
##############################################################################
data_global
_audit_creation_method     'APEX2 v2011.4-1'
_journal_date_recd_electronic     2012-06-27
_journal_date_accepted     2012-07-19
_journal_name_full     'Acta Crystallographica, Section E'
_journal_year     2012
_journal_volume     68
_journal_issue      8
_journal_page_first     m1107
_journal_page_last     m1108
_journal_paper_category     QM
_journal_paper_doi     10.1107/S1600536812032837
_journal_coeditor_code     GG2088
_publ_contact_author_name     'Omoruyi G Idemudia'
_publ_contact_author_address
;
University of Fort Hare
Department of Chemistry
Private Bag X1314
Alice 5700
South Africa
;
_publ_contact_author_email     'idemudiaog@yahoo.com'
_publ_contact_author_fax     '+27 (0)865818503'
_publ_contact_author_phone     '+27 (0)835991551'
_publ_section_title
;\
Bis(4-benzoyl-3-methyl-1-phenyl-1<i>H</i>-pyrazol-5-olato-\k^2^<i>O</i>,\
<i>O</i>')bis(ethanol-\k<i>O</i>)cobalt(II)
;
loop_
    _publ_author_name
    _publ_author_footnote
    _publ_author_address
    'Idemudia, Omoruyi G.' .
;
University of Fort Hare
Department of Chemistry
Private Bag X1314
Alice 5700
South Africa
;
    'Hosten, Eric C.' .
;
Nelson Mandela Metropolitan University
Department of Chemistry
PO Box 77000
Port Elizabeth 6031
South Africa
;
data_I
_chemical_name_systematic
;
Bis(4-benzoyl-3-methyl-1-phenyl-1<i>H</i>-pyrazol-5-olato-
\k^2^<i>O</i>,<i>O</i>')bis(ethanol-\k<i>O</i>)cobalt(II)
;
_chemical_name_common     'Uyi C24'
_chemical_formula_moiety     'C38 H38 Co N4 O6'
_chemical_formula_sum     'C38 H38 Co N4 O6'
_chemical_formula_iupac     '[Co (C17 H13 N2 O2)2 (C2 H6 O)2]'
_chemical_formula_weight     705.65
_chemical_melting_point     219
_symmetry_space_group_name_hall     '-P 1'
_space_group_crystal_system     triclinic
_space_group_name_H-M_alt     'P -1'
_space_group_name_Hall     '-P 1'
loop_
    _space_group_symop_operation_xyz
    'x, y, z'
    '-x, -y, -z'
_cell_length_a     11.0484(3)
_cell_length_b     11.2282(3)
_cell_length_c     14.8425(4)
_cell_angle_alpha     89.2050(10)
_cell_angle_beta     87.6780(10)
_cell_angle_gamma     76.9970(10)
_cell_volume     1792.56(8)
_cell_formula_units_Z     2
_cell_measurement_reflns_used     108
_cell_measurement_theta_min     3.8265
_cell_measurement_theta_max     31.5149
_cell_measurement_temperature     200(2)
_cell_special_details     ?
_exptl_crystal_description     block
_exptl_crystal_colour     orange
_exptl_crystal_size_max     0.49
_exptl_crystal_size_mid     0.36
_exptl_crystal_size_min     0.12
_exptl_crystal_density_diffrn     1.307
_exptl_crystal_density_meas     ?
_exptl_crystal_density_method     'not measured'
_exptl_crystal_F_000     738
_exptl_absorpt_coefficient_mu     0.529
_exptl_absorpt_correction_type     numerical
_exptl_absorpt_process_details     '(SADABS; Bruker, 2008)'
_exptl_absorpt_correction_T_min     0.84
_exptl_absorpt_correction_T_max     0.94
_exptl_special_details
;
;
_diffrn_ambient_temperature     200(2)
_diffrn_radiation_type     'MoK\a'
_diffrn_radiation_wavelength     0.71073
_diffrn_radiation_monochromator     'graphite'
_diffrn_measurement_device_type     'Bruker APEXII CCD'
_diffrn_measurement_method     '\f and \w scans'
_diffrn_detector_area_resol_mean     8.3333
_diffrn_reflns_number     32307
_diffrn_reflns_av_R_equivalents     0.0152
_diffrn_reflns_av_sigmaI/netI     0.0146
_diffrn_reflns_theta_min     2.30
_diffrn_reflns_theta_max     28.34
_diffrn_reflns_theta_full     28.34
_diffrn_measured_fraction_theta_max     0.993
_diffrn_measured_fraction_theta_full     0.993
_diffrn_reflns_limit_h_min     -14
_diffrn_reflns_limit_h_max     14
_diffrn_reflns_limit_k_min     -14
_diffrn_reflns_limit_k_max     14
_diffrn_reflns_limit_l_min     -19
_diffrn_reflns_limit_l_max     19
_refine_special_details
;
Refinement of <i>F</i>^2^ against ALL reflections. The weighted <i>R</i>-factor
<i>wR</i> and goodness of fit <i>S</i> are based on <i>F</i>^2^, conventional
<i>R</i>-factors <i>R</i> are based on <i>F</i>, with <i>F</i> set to zero for
negative <i>F</i>^2^. The threshold expression of <i>F</i>^2^ >
\s(<i>F</i>^2^) is used only for calculating <i>R</i>-factors(gt) <i>etc</i>.
and is not relevant to the choice of reflections for refinement.
<i>R</i>-factors based on <i>F</i>^2^ are statistically about twice as large
as those based on <i>F</i>, and <i>R</i>- factors based on ALL data will be
even larger.
;
_reflns_number_total     8869
_reflns_number_gt     7482
_reflns_threshold_expression     I>2\s(I)
_refine_ls_structure_factor_coef     Fsqd
_refine_ls_matrix_type     full
_refine_ls_R_factor_all     0.0437
_refine_ls_R_factor_gt     0.0344
_refine_ls_wR_factor_gt     0.0867
_refine_ls_wR_factor_ref     0.0950
_refine_ls_goodness_of_fit_ref     1.024
_refine_ls_restrained_S_all     1.024
_refine_ls_number_reflns     8869
_refine_ls_number_parameters     471
_refine_ls_number_restraints     0
_refine_ls_hydrogen_treatment     constr
_refine_ls_weighting_scheme     calc
_refine_ls_weighting_details
              'w=1/[\s^2^(Fo^2^)+(0.0422P)^2^+0.9543P] where P=(Fo^2^+2Fc^2^)/3'
_atom_sites_solution_hydrogens     geom
_atom_sites_solution_primary     direct
_atom_sites_solution_secondary     difmap
_refine_ls_shift/su_max     0.000
_refine_ls_shift/su_mean     0.000
_refine_diff_density_max     0.512
_refine_diff_density_min     -0.473
_refine_ls_extinction_method     none
_refine_ls_extinction_coef     ?
loop_
    _atom_type_symbol
    _atom_type_description
    _atom_type_scat_dispersion_real
    _atom_type_scat_dispersion_imag
    _atom_type_scat_source
    C C 0.0033 0.0016 'International Tables Vol C Tables 4.2.6.8 and 6.1.1.4'
    H H 0.0000 0.0000 'International Tables Vol C Tables 4.2.6.8 and 6.1.1.4'
    Co Co 0.3494 0.9721 'International Tables Vol C Tables 4.2.6.8 and 6.1.1.4'
    N N 0.0061 0.0033 'International Tables Vol C Tables 4.2.6.8 and 6.1.1.4'
    O O 0.0106 0.0060 'International Tables Vol C Tables 4.2.6.8 and 6.1.1.4'
_computing_data_collection     'APEX2 (Bruker, 2010)'
_computing_cell_refinement     'SAINT (Bruker, 2010)'
_computing_data_reduction     'SAINT (Bruker, 2010)'
_computing_structure_solution     'SHELXS97 (Sheldrick, 2008)'
_computing_structure_refinement
;SHELXL97 (Sheldrick, 2008) and
<i>SHELXLE</i> (H\"ubschle <i>et al.</i>, 2011)
;
_computing_molecular_graphics     'ORTEP-3 (Farrugia, 1997)'
_computing_publication_material
                               'PLATON (Spek, 2009) and publCIF (Westrip, 2010)'
loop_
    _atom_site_type_symbol
    _atom_site_label
    _atom_site_fract_x
    _atom_site_fract_y
    _atom_site_fract_z
    _atom_site_U_iso_or_equiv
    _atom_site_adp_type
    _atom_site_calc_flag
    _atom_site_refinement_flags
    _atom_site_occupancy
    _atom_site_disorder_assembly
    _atom_site_disorder_group
    Co Co1 0 0 0.5 0.02644(7) Uani d S 1.0 . .
    Co Co2 1.0 0.5 0 0.03026(8) Uani d S 1.0 . .
    O O11 -0.06104(10) 0.16165(9) 0.56233(6) 0.0315(2) Uani d . 1.0 . .
    O O12 0.11939(10) -0.05987(10) 0.60361(7) 0.0336(2) Uani d . 1.0 . .
    O O13 0.14538(12) 0.06673(12) 0.43001(9) 0.0466(3) Uani d . 1.0 . .
    H H13A 0.1259 0.1075 0.3864 0.060(7) Uiso d R 1.0 A .
    O O21 1.07029(12) 0.34177(11) 0.06276(7) 0.0394(3) Uani d . 1.0 . .
    O O22 0.87771(11) 0.54948(10) 0.11026(7) 0.0359(2) Uani d . 1.0 . .
    O O23 0.87494(12) 0.41461(12) -0.06579(8) 0.0462(3) Uani d . 1.0 . .
    H H23A 0.8985 0.369 -0.1143 0.062(7) Uiso d R 1.0 . .
    N N11 -0.10305(11) 0.27443(11) 0.69400(8) 0.0280(2) Uani d . 1.0 . .
    N N12 -0.05984(13) 0.26925(12) 0.78148(8) 0.0341(3) Uani d . 1.0 . .
    N N21 1.11456(13) 0.22367(12) 0.19080(8) 0.0336(3) Uani d . 1.0 . .
    N N22 1.07617(14) 0.22544(13) 0.28176(8) 0.0375(3) Uani d . 1.0 . .
    C C11 -0.03970(13) 0.17640(12) 0.64384(9) 0.0252(3) Uani d . 1.0 . .
    C C12 0.04931(14) 0.10603(13) 0.70179(9) 0.0279(3) Uani d . 1.0 . .
    C C13 0.02963(15) 0.17038(14) 0.78577(9) 0.0335(3) Uani d . 1.0 . .
    C C14 0.0899(2) 0.1371(2) 0.87390(11) 0.0562(6) Uani d . 1.0 . .
    H H14A 0.0953 0.0502 0.8866 0.084 Uiso calc R 1.0 . .
    H H14B 0.0402 0.1863 0.9221 0.084 Uiso calc R 1.0 . .
    H H14C 0.1736 0.1531 0.8708 0.084 Uiso calc R 1.0 . .
    C C15 0.13206(13) -0.00484(13) 0.67443(9) 0.0275(3) Uani d . 1.0 . .
    C C21 1.05355(15) 0.32601(14) 0.14632(9) 0.0315(3) Uani d . 1.0 . .
    C C22 0.97286(15) 0.39911(14) 0.21254(9) 0.0320(3) Uani d . 1.0 . .
    C C23 0.99378(16) 0.32862(15) 0.29435(10) 0.0362(3) Uani d . 1.0 . .
    C C24 0.9383(2) 0.35577(17) 0.38780(11) 0.0532(5) Uani d . 1.0 . .
    H H24A 0.8479 0.3844 0.385 0.08 Uiso calc R 1.0 . .
    H H24B 0.9732 0.4192 0.4147 0.08 Uiso calc R 1.0 . .
    H H24C 0.9575 0.2814 0.4247 0.08 Uiso calc R 1.0 . .
    C C25 0.88599(15) 0.50747(14) 0.18943(9) 0.0318(3) Uani d . 1.0 . .
    C C26 0.7822(3) 0.3650(3) -0.01816(18) 0.0825(9) Uani d . 1.0 . .
    H H26A 0.7871 0.2809 -0.0395 0.099 Uiso calc R 1.0 . .
    H H26B 0.7993 0.3604 0.0469 0.099 Uiso calc R 1.0 . .
    C C27 0.6610(3) 0.4357(5) -0.0300(4) 0.155(2) Uani d . 1.0 . .
    H H27A 0.6598 0.5222 -0.0209 0.232 Uiso calc R 1.0 . .
    H H27B 0.6032 0.4099 0.0139 0.232 Uiso calc R 1.0 . .
    H H27C 0.6357 0.424 -0.0912 0.232 Uiso calc R 1.0 . .
    C C111 -0.19608(13) 0.37569(13) 0.66632(10) 0.0286(3) Uani d . 1.0 . .
    C C112 -0.25930(15) 0.37105(15) 0.58784(11) 0.0371(3) Uani d . 1.0 . .
    H H112 -0.2418 0.2989 0.5524 0.045 Uiso calc R 1.0 . .
    C C113 -0.34801(17) 0.47218(18) 0.56156(13) 0.0481(4) Uani d . 1.0 . .
    H H113 -0.39 0.4693 0.5073 0.058 Uiso calc R 1.0 . .
    C C114 -0.37636(19) 0.57684(18) 0.61289(15) 0.0535(5) Uani d . 1.0 . .
    H H114 -0.4389 0.6449 0.5952 0.064 Uiso calc R 1.0 . .
    C C115 -0.3129(2) 0.58125(18) 0.68994(16) 0.0578(5) Uani d . 1.0 . .
    H H115 -0.3311 0.6535 0.7252 0.069 Uiso calc R 1.0 . .
    C C116 -0.22273(18) 0.48182(16) 0.71716(13) 0.0463(4) Uani d . 1.0 . .
    H H116 -0.1793 0.4863 0.7705 0.056 Uiso calc R 1.0 . .
    C C121 0.24248(14) -0.06123(14) 0.72766(9) 0.0309(3) Uani d . 1.0 . .
    C C122 0.2658(2) -0.18464(17) 0.74798(15) 0.0533(5) Uani d . 1.0 . .
    H H122 0.2096 -0.2321 0.7307 0.064 Uiso calc R 1.0 . .
    C C123 0.3715(2) -0.2392(2) 0.79362(18) 0.0699(7) Uani d . 1.0 . .
    H H123 0.3862 -0.3235 0.8089 0.084 Uiso calc R 1.0 . .
    C C124 0.45441(19) -0.1725(2) 0.81670(14) 0.0581(5) Uani d . 1.0 . .
    H H124 0.5263 -0.2104 0.8481 0.07 Uiso calc R 1.0 . .
    C C125 0.43434(17) -0.0511(2) 0.79472(13) 0.0521(5) Uani d . 1.0 . .
    H H125 0.4936 -0.0055 0.8094 0.063 Uiso calc R 1.0 . .
    C C126 0.32726(17) 0.00593(17) 0.75092(12) 0.0428(4) Uani d . 1.0 . .
    H H12A 0.3125 0.0907 0.737 0.051 Uiso calc R 1.0 . .
    C C211 1.19389(14) 0.11779(14) 0.15297(10) 0.0318(3) Uani d . 1.0 . .
    C C212 1.26245(15) 0.12585(17) 0.07298(10) 0.0382(3) Uani d . 1.0 . .
    H H212 1.2579 0.2026 0.044 0.046 Uiso calc R 1.0 . .
    C C213 1.33730(16) 0.02042(19) 0.03630(12) 0.0463(4) Uani d . 1.0 . .
    H H213 1.3826 0.0252 -0.0189 0.056 Uiso calc R 1.0 . .
    C C214 1.34711(18) -0.09108(19) 0.07852(14) 0.0516(5) Uani d . 1.0 . .
    H H214 1.3995 -0.1624 0.053 0.062 Uiso calc R 1.0 . .
    C C215 1.28032(19) -0.09846(17) 0.15823(15) 0.0514(5) Uani d . 1.0 . .
    H H215 1.2875 -0.1751 0.1879 0.062 Uiso calc R 1.0 . .
    C C216 1.20287(17) 0.00521(16) 0.19519(12) 0.0418(4) Uani d . 1.0 . .
    H H216 1.1559 -0.0008 0.2494 0.05 Uiso calc R 1.0 . .
    C C221 0.79264(16) 0.57662(15) 0.25689(10) 0.0375(3) Uani d . 1.0 . .
    C C222 0.66813(19) 0.5958(2) 0.23946(14) 0.0560(5) Uani d . 1.0 . .
    H H222 0.6429 0.5648 0.1858 0.067 Uiso calc R 1.0 . .
    C C223 0.5791(2) 0.6608(3) 0.30081(18) 0.0757(8) Uani d . 1.0 . .
    H H223 0.4931 0.6719 0.2901 0.091 Uiso calc R 1.0 . .
    C C224 0.6170(3) 0.7090(2) 0.37703(16) 0.0757(8) Uani d . 1.0 . .
    H H224 0.5565 0.7535 0.4187 0.091 Uiso calc R 1.0 . .
    C C225 0.7401(3) 0.69350(19) 0.39334(14) 0.0635(6) Uani d . 1.0 . .
    H H225 0.765 0.7285 0.4455 0.076 Uiso calc R 1.0 . .
    C C226 0.8290(2) 0.62677(16) 0.33398(11) 0.0459(4) Uani d . 1.0 . .
    H H226 0.9147 0.6151 0.3458 0.055 Uiso calc R 1.0 . .
    C C16A 0.2742(3) -0.0041(4) 0.4279(2) 0.0533(9) Uani d P 0.757(7) A 1
    H H16A 0.2836 -0.0705 0.3832 0.064 Uiso calc PR 0.757(7) A 1
    H H16B 0.2927 -0.0424 0.4878 0.064 Uiso calc PR 0.757(7) A 1
    C C17A 0.3656(3) 0.0719(3) 0.4045(2) 0.0640(10) Uani d P 0.757(7) A 1
    H H17A 0.45 0.0206 0.4048 0.096 Uiso calc PR 0.757(7) A 1
    H H17B 0.3573 0.1374 0.4488 0.096 Uiso calc PR 0.757(7) A 1
    H H17C 0.3496 0.1078 0.3443 0.096 Uiso calc PR 0.757(7) A 1
    C C16B 0.2583(12) 0.0716(13) 0.4401(8) 0.070(4) Uani d P 0.243(7) A 2
    H H16C 0.2663 0.1027 0.5012 0.084 Uiso calc PR 0.243(7) A 2
    H H16D 0.2814 0.1302 0.3958 0.084 Uiso calc PR 0.243(7) A 2
    C C17B 0.3450(12) -0.0480(17) 0.4284(10) 0.106(6) Uani d P 0.243(7) A 2
    H H17D 0.3669 -0.062 0.3642 0.159 Uiso calc PR 0.243(7) A 2
    H H17E 0.3053 -0.1125 0.4519 0.159 Uiso calc PR 0.243(7) A 2
    H H17F 0.4204 -0.0493 0.4614 0.159 Uiso calc PR 0.243(7) A 2
loop_
    _atom_site_aniso_label
    _atom_site_aniso_U_11
    _atom_site_aniso_U_22
    _atom_site_aniso_U_33
    _atom_site_aniso_U_12
    _atom_site_aniso_U_13
    _atom_site_aniso_U_23
    Co1 0.03579(15) 0.02519(13) 0.01517(12) 0.00070(10) -0.00458(10) -0.00412(9)
    Co2 0.04097(16) 0.03298(15) 0.01484(12) -0.00448(12) 0.00239(10)
                                                                    -0.00391(10)
    O11 0.0441(6) 0.0282(5) 0.0180(4) 0.0022(4) -0.0068(4) -0.0049(4)
    O12 0.0445(6) 0.0306(5) 0.0216(5) 0.0021(4) -0.0091(4) -0.0060(4)
    O13 0.0443(7) 0.0425(7) 0.0467(7) 0.0012(5) 0.0090(5) 0.0110(6)
    O21 0.0552(7) 0.0384(6) 0.0188(5) 0.0007(5) 0.0073(4) -0.0016(4)
    O22 0.0456(6) 0.0379(6) 0.0209(5) -0.0031(5) 0.0045(4) -0.0029(4)
    O23 0.0487(7) 0.0593(8) 0.0324(6) -0.0162(6) 0.0078(5) -0.0235(5)
    N11 0.0322(6) 0.0298(6) 0.0199(5) -0.0019(5) -0.0034(4) -0.0068(4)
    N12 0.0400(7) 0.0393(7) 0.0200(5) -0.0013(6) -0.0062(5) -0.0098(5)
    N21 0.0415(7) 0.0373(7) 0.0195(5) -0.0049(6) 0.0052(5) -0.0018(5)
    N22 0.0508(8) 0.0387(7) 0.0205(6) -0.0065(6) 0.0079(5) -0.0001(5)
    C11 0.0298(7) 0.0255(6) 0.0196(6) -0.0045(5) -0.0013(5) -0.0041(5)
    C12 0.0329(7) 0.0309(7) 0.0186(6) -0.0038(6) -0.0047(5) -0.0045(5)
    C13 0.0380(8) 0.0381(8) 0.0218(6) -0.0018(6) -0.0063(6) -0.0079(6)
    C14 0.0680(13) 0.0625(12) 0.0253(8) 0.0159(10) -0.0182(8) -0.0149(8)
    C15 0.0324(7) 0.0293(7) 0.0199(6) -0.0046(5) -0.0042(5) -0.0005(5)
    C21 0.0389(8) 0.0337(7) 0.0217(6) -0.0081(6) 0.0035(5) -0.0028(5)
    C22 0.0426(8) 0.0335(7) 0.0200(6) -0.0094(6) 0.0062(6) -0.0035(5)
    C23 0.0493(9) 0.0364(8) 0.0220(7) -0.0093(7) 0.0072(6) -0.0013(6)
    C24 0.0847(15) 0.0415(9) 0.0252(8) -0.0007(9) 0.0183(8) 0.0016(7)
    C25 0.0412(8) 0.0339(7) 0.0211(6) -0.0108(6) 0.0052(6) -0.0051(5)
    C26 0.0781(17) 0.118(2) 0.0662(15) -0.0562(17) 0.0244(13) -0.0505(15)
    C27 0.066(2) 0.212(6) 0.173(5) -0.009(3) 0.028(3) -0.017(4)
    C111 0.0271(7) 0.0295(7) 0.0274(7) -0.0031(5) 0.0015(5) -0.0030(5)
    C112 0.0369(8) 0.0387(8) 0.0316(7) 0.0007(7) -0.0040(6) -0.0059(6)
    C113 0.0428(10) 0.0523(11) 0.0417(9) 0.0066(8) -0.0103(7) -0.0007(8)
    C114 0.0479(11) 0.0429(10) 0.0596(12) 0.0119(8) -0.0060(9) 0.0010(8)
    C115 0.0609(13) 0.0366(9) 0.0669(13) 0.0100(9) -0.0095(10) -0.0157(9)
    C116 0.0484(10) 0.0384(9) 0.0476(10) 0.0022(7) -0.0113(8) -0.0150(7)
    C121 0.0332(7) 0.0337(7) 0.0232(6) -0.0008(6) -0.0048(5) -0.0050(5)
    C122 0.0572(12) 0.0383(9) 0.0645(12) -0.0062(8) -0.0304(10) 0.0048(8)
    C123 0.0739(15) 0.0438(11) 0.0865(17) 0.0045(10) -0.0421(13) 0.0066(11)
    C124 0.0432(10) 0.0688(14) 0.0531(11) 0.0107(9) -0.0203(9) -0.0118(10)
    C125 0.0369(9) 0.0748(14) 0.0462(10) -0.0138(9) -0.0103(8) -0.0100(9)
    C126 0.0444(9) 0.0461(10) 0.0392(9) -0.0117(8) -0.0092(7) -0.0016(7)
    C211 0.0302(7) 0.0381(8) 0.0268(7) -0.0072(6) 0.0002(5) -0.0065(6)
    C212 0.0333(8) 0.0508(10) 0.0278(7) -0.0039(7) -0.0001(6) -0.0014(6)
    C213 0.0337(8) 0.0670(12) 0.0339(8) -0.0023(8) 0.0031(6) -0.0119(8)
    C214 0.0435(10) 0.0516(11) 0.0573(11) -0.0056(8) 0.0050(8) -0.0246(9)
    C215 0.0536(11) 0.0357(9) 0.0656(12) -0.0125(8) 0.0071(9) -0.0110(8)
    C216 0.0468(10) 0.0374(9) 0.0424(9) -0.0138(7) 0.0093(7) -0.0062(7)
    C221 0.0493(9) 0.0329(8) 0.0263(7) -0.0035(7) 0.0128(6) 0.0001(6)
    C222 0.0509(11) 0.0668(13) 0.0429(10) 0.0005(10) 0.0082(8) 0.0024(9)
    C223 0.0549(13) 0.0874(18) 0.0668(15) 0.0166(12) 0.0210(11) 0.0144(13)
    C224 0.095(2) 0.0621(14) 0.0505(13) 0.0167(13) 0.0379(13) 0.0018(10)
    C225 0.0972(18) 0.0469(11) 0.0376(10) -0.0019(11) 0.0259(11) -0.0102(8)
    C226 0.0682(12) 0.0375(9) 0.0301(8) -0.0107(8) 0.0154(8) -0.0065(6)
    C16A 0.0383(16) 0.055(2) 0.0609(17) 0.0003(14) 0.0033(12) 0.0128(14)
    C17A 0.0478(17) 0.072(2) 0.073(2) -0.0154(14) 0.0098(14) -0.0167(16)
    C16B 0.083(8) 0.059(7) 0.083(7) -0.043(6) -0.025(6) 0.007(6)
    C17B 0.047(7) 0.152(15) 0.098(10) 0.022(8) -0.013(6) 0.011(9)
_geom_special_details
;
All e.s.d.'s (except the e.s.d. in the dihedral angle between two l.s. planes)
are estimated using the full covariance matrix. The cell e.s.d.'s are taken
into account individually in the estimation of e.s.d.'s in distances, angles
and torsion angles; correlations between e.s.d.'s in cell parameters are only
used when they are defined by crystal symmetry. An approximate (isotropic)
treatment of cell e.s.d.'s is used for estimating e.s.d.'s involving l.s.
planes.
;
loop_
    _geom_bond_atom_site_label_1
    _geom_bond_atom_site_label_2
    _geom_bond_site_symmetry_2
    _geom_bond_distance
    _geom_bond_publ_flag
    Co1 O11 . 2.0125(10) ?
    Co1 O11 2_556 2.0125(10) ?
    Co1 O12 . 2.0721(10) ?
    Co1 O12 2_556 2.0721(10) ?
    Co1 O13 . 2.1460(12) ?
    Co1 O13 2_556 2.1461(12) ?
    Co2 O21 . 2.0047(11) ?
    Co2 O21 2_765 2.0047(11) ?
    Co2 O22 . 2.0786(10) ?
    Co2 O22 2_765 2.0786(10) ?
    Co2 O23 . 2.1245(12) ?
    Co2 O23 2_765 2.1245(12) ?
    O11 C11 . 1.2622(16) ?
    O12 C15 . 1.2550(16) ?
    O13 C16B . 1.276(11) ?
    O13 C16A . 1.465(3) ?
    O13 H13A . 0.7956 ?
    O21 C21 . 1.2624(17) ?
    O22 C25 . 1.2593(18) ?
    O23 C26 . 1.431(3) ?
    O23 H23A . 0.8858 ?
    N11 C11 . 1.3746(17) ?
    N11 N12 . 1.3974(16) ?
    N11 C111 . 1.4189(18) ?
    N12 C13 . 1.313(2) ?
    N21 C21 . 1.370(2) ?
    N21 N22 . 1.3976(16) ?
    N21 C211 . 1.4165(19) ?
    N22 C23 . 1.313(2) ?
    C11 C12 . 1.4252(19) ?
    C12 C15 . 1.422(2) ?
    C12 C13 . 1.4336(18) ?
    C13 C14 . 1.496(2) ?
    C14 H14A . 0.98 ?
    C14 H14B . 0.98 ?
    C14 H14C . 0.98 ?
    C15 C121 . 1.4934(19) ?
    C21 C22 . 1.434(2) ?
    C22 C25 . 1.417(2) ?
    C22 C23 . 1.438(2) ?
    C23 C24 . 1.500(2) ?
    C24 H24A . 0.98 ?
    C24 H24B . 0.98 ?
    C24 H24C . 0.98 ?
    C25 C221 . 1.499(2) ?
    C26 C27 . 1.411(5) ?
    C26 H26A . 0.99 ?
    C26 H26B . 0.99 ?
    C27 H27A . 0.98 ?
    C27 H27B . 0.98 ?
    C27 H27C . 0.98 ?
    C111 C116 . 1.387(2) ?
    C111 C112 . 1.390(2) ?
    C112 C113 . 1.386(2) ?
    C112 H112 . 0.95 ?
    C113 C114 . 1.378(3) ?
    C113 H113 . 0.95 ?
    C114 C115 . 1.372(3) ?
    C114 H114 . 0.95 ?
    C115 C116 . 1.387(3) ?
    C115 H115 . 0.95 ?
    C116 H116 . 0.95 ?
    C121 C122 . 1.382(2) ?
    C121 C126 . 1.384(2) ?
    C122 C123 . 1.389(3) ?
    C122 H122 . 0.95 ?
    C123 C124 . 1.363(3) ?
    C123 H123 . 0.95 ?
    C124 C125 . 1.368(3) ?
    C124 H124 . 0.95 ?
    C125 C126 . 1.394(3) ?
    C125 H125 . 0.95 ?
    C126 H12A . 0.95 ?
    C211 C216 . 1.388(2) ?
    C211 C212 . 1.395(2) ?
    C212 C213 . 1.386(2) ?
    C212 H212 . 0.95 ?
    C213 C214 . 1.376(3) ?
    C213 H213 . 0.95 ?
    C214 C215 . 1.380(3) ?
    C214 H214 . 0.95 ?
    C215 C216 . 1.385(2) ?
    C215 H215 . 0.95 ?
    C216 H216 . 0.95 ?
    C221 C222 . 1.378(3) ?
    C221 C226 . 1.394(2) ?
    C222 C223 . 1.397(3) ?
    C222 H222 . 0.95 ?
    C223 C224 . 1.380(4) ?
    C223 H223 . 0.95 ?
    C224 C225 . 1.363(4) ?
    C224 H224 . 0.95 ?
    C225 C226 . 1.385(3) ?
    C225 H225 . 0.95 ?
    C226 H226 . 0.95 ?
    C16A C17A . 1.491(5) ?
    C16A H16A . 0.99 ?
    C16A H16B . 0.99 ?
    C17A H17A . 0.98 ?
    C17A H17B . 0.98 ?
    C17A H17C . 0.98 ?
    C16B C17B . 1.47(2) ?
    C16B H16C . 0.99 ?
    C16B H16D . 0.99 ?
    C17B H17D . 0.98 ?
    C17B H17E . 0.98 ?
    C17B H17F . 0.98 ?
loop_
    _geom_angle_atom_site_label_1
    _geom_angle_atom_site_label_2
    _geom_angle_atom_site_label_3
    _geom_angle_site_symmetry_1
    _geom_angle_site_symmetry_3
    _geom_angle
    _geom_angle_publ_flag
    O11 Co1 O11 . 2_556 180.0 ?
    O11 Co1 O12 . . 90.12(4) ?
    O11 Co1 O12 2_556 . 89.88(4) ?
    O11 Co1 O12 . 2_556 89.88(4) ?
    O11 Co1 O12 2_556 2_556 90.12(4) ?
    O12 Co1 O12 . 2_556 180.0 ?
    O11 Co1 O13 . . 90.93(5) ?
    O11 Co1 O13 2_556 . 89.07(5) ?
    O12 Co1 O13 . . 89.14(5) ?
    O12 Co1 O13 2_556 . 90.86(5) ?
    O11 Co1 O13 . 2_556 89.07(5) ?
    O11 Co1 O13 2_556 2_556 90.93(5) ?
    O12 Co1 O13 . 2_556 90.86(5) ?
    O12 Co1 O13 2_556 2_556 89.14(5) ?
    O13 Co1 O13 . 2_556 180.0 ?
    O21 Co2 O21 . 2_765 180.0 ?
    O21 Co2 O22 . . 88.73(4) ?
    O21 Co2 O22 2_765 . 91.27(4) ?
    O21 Co2 O22 . 2_765 91.27(4) ?
    O21 Co2 O22 2_765 2_765 88.73(4) ?
    O22 Co2 O22 . 2_765 179.9980(10) ?
    O21 Co2 O23 . . 89.54(5) ?
    O21 Co2 O23 2_765 . 90.46(5) ?
    O22 Co2 O23 . . 92.76(4) ?
    O22 Co2 O23 2_765 . 87.24(4) ?
    O21 Co2 O23 . 2_765 90.46(5) ?
    O21 Co2 O23 2_765 2_765 89.54(5) ?
    O22 Co2 O23 . 2_765 87.24(4) ?
    O22 Co2 O23 2_765 2_765 92.76(4) ?
    O23 Co2 O23 . 2_765 180.0 ?
    C11 O11 Co1 . . 121.85(9) ?
    C15 O12 Co1 . . 128.43(9) ?
    C16B O13 Co1 . . 139.3(5) ?
    C16A O13 Co1 . . 121.07(15) ?
    C16B O13 H13A . . 104.2 ?
    C16A O13 H13A . . 115.2 ?
    Co1 O13 H13A . . 116.1 ?
    C21 O21 Co2 . . 122.73(10) ?
    C25 O22 Co2 . . 128.58(10) ?
    C26 O23 Co2 . . 122.93(12) ?
    C26 O23 H23A . . 106.9 ?
    Co2 O23 H23A . . 121.5 ?
    C11 N11 N12 . . 111.13(11) ?
    C11 N11 C111 . . 128.62(11) ?
    N12 N11 C111 . . 120.16(11) ?
    C13 N12 N11 . . 106.47(11) ?
    C21 N21 N22 . . 111.42(12) ?
    C21 N21 C211 . . 127.65(12) ?
    N22 N21 C211 . . 120.37(12) ?
    C23 N22 N21 . . 106.32(12) ?
    O11 C11 N11 . . 122.94(12) ?
    O11 C11 C12 . . 131.05(13) ?
    N11 C11 C12 . . 105.98(11) ?
    C15 C12 C11 . . 122.89(12) ?
    C15 C12 C13 . . 132.25(13) ?
    C11 C12 C13 . . 104.83(12) ?
    N12 C13 C12 . . 111.57(12) ?
    N12 C13 C14 . . 118.60(13) ?
    C12 C13 C14 . . 129.73(14) ?
    C13 C14 H14A . . 109.5 ?
    C13 C14 H14B . . 109.5 ?
    H14A C14 H14B . . 109.5 ?
    C13 C14 H14C . . 109.5 ?
    H14A C14 H14C . . 109.5 ?
    H14B C14 H14C . . 109.5 ?
    O12 C15 C12 . . 122.74(12) ?
    O12 C15 C121 . . 115.73(13) ?
    C12 C15 C121 . . 121.50(12) ?
    O21 C21 N21 . . 122.37(13) ?
    O21 C21 C22 . . 131.49(15) ?
    N21 C21 C22 . . 106.11(12) ?
    C25 C22 C21 . . 122.18(13) ?
    C25 C22 C23 . . 133.13(14) ?
    C21 C22 C23 . . 104.25(13) ?
    N22 C23 C22 . . 111.88(13) ?
    N22 C23 C24 . . 117.70(14) ?
    C22 C23 C24 . . 130.42(15) ?
    C23 C24 H24A . . 109.5 ?
    C23 C24 H24B . . 109.5 ?
    H24A C24 H24B . . 109.5 ?
    C23 C24 H24C . . 109.5 ?
    H24A C24 H24C . . 109.5 ?
    H24B C24 H24C . . 109.5 ?
    O22 C25 C22 . . 122.65(13) ?
    O22 C25 C221 . . 115.15(14) ?
    C22 C25 C221 . . 122.12(13) ?
    C27 C26 O23 . . 112.4(3) ?
    C27 C26 H26A . . 109.1 ?
    O23 C26 H26A . . 109.1 ?
    C27 C26 H26B . . 109.1 ?
    O23 C26 H26B . . 109.1 ?
    H26A C26 H26B . . 107.9 ?
    C26 C27 H27A . . 109.5 ?
    C26 C27 H27B . . 109.5 ?
    H27A C27 H27B . . 109.5 ?
    C26 C27 H27C . . 109.5 ?
    H27A C27 H27C . . 109.5 ?
    H27B C27 H27C . . 109.5 ?
    C116 C111 C112 . . 119.39(15) ?
    C116 C111 N11 . . 119.69(14) ?
    C112 C111 N11 . . 120.91(13) ?
    C113 C112 C111 . . 119.63(15) ?
    C113 C112 H112 . . 120.2 ?
    C111 C112 H112 . . 120.2 ?
    C114 C113 C112 . . 121.06(17) ?
    C114 C113 H113 . . 119.5 ?
    C112 C113 H113 . . 119.5 ?
    C115 C114 C113 . . 119.04(17) ?
    C115 C114 H114 . . 120.5 ?
    C113 C114 H114 . . 120.5 ?
    C114 C115 C116 . . 121.02(18) ?
    C114 C115 H115 . . 119.5 ?
    C116 C115 H115 . . 119.5 ?
    C115 C116 C111 . . 119.84(17) ?
    C115 C116 H116 . . 120.1 ?
    C111 C116 H116 . . 120.1 ?
    C122 C121 C126 . . 119.27(15) ?
    C122 C121 C15 . . 119.56(14) ?
    C126 C121 C15 . . 120.97(14) ?
    C121 C122 C123 . . 120.02(19) ?
    C121 C122 H122 . . 120.0 ?
    C123 C122 H122 . . 120.0 ?
    C124 C123 C122 . . 120.4(2) ?
    C124 C123 H123 . . 119.8 ?
    C122 C123 H123 . . 119.8 ?
    C123 C124 C125 . . 120.19(18) ?
    C123 C124 H124 . . 119.9 ?
    C125 C124 H124 . . 119.9 ?
    C124 C125 C126 . . 120.19(18) ?
    C124 C125 H125 . . 119.9 ?
    C126 C125 H125 . . 119.9 ?
    C121 C126 C125 . . 119.86(18) ?
    C121 C126 H12A . . 120.1 ?
    C125 C126 H12A . . 120.1 ?
    C216 C211 C212 . . 119.73(15) ?
    C216 C211 N21 . . 119.95(14) ?
    C212 C211 N21 . . 120.32(14) ?
    C213 C212 C211 . . 119.18(17) ?
    C213 C212 H212 . . 120.4 ?
    C211 C212 H212 . . 120.4 ?
    C214 C213 C212 . . 121.13(17) ?
    C214 C213 H213 . . 119.4 ?
    C212 C213 H213 . . 119.4 ?
    C213 C214 C215 . . 119.52(17) ?
    C213 C214 H214 . . 120.2 ?
    C215 C214 H214 . . 120.2 ?
    C214 C215 C216 . . 120.40(19) ?
    C214 C215 H215 . . 119.8 ?
    C216 C215 H215 . . 119.8 ?
    C215 C216 C211 . . 120.02(16) ?
    C215 C216 H216 . . 120.0 ?
    C211 C216 H216 . . 120.0 ?
    C222 C221 C226 . . 119.56(17) ?
    C222 C221 C25 . . 118.70(16) ?
    C226 C221 C25 . . 121.67(16) ?
    C221 C222 C223 . . 119.9(2) ?
    C221 C222 H222 . . 120.0 ?
    C223 C222 H222 . . 120.0 ?
    C224 C223 C222 . . 119.5(2) ?
    C224 C223 H223 . . 120.2 ?
    C222 C223 H223 . . 120.2 ?
    C225 C224 C223 . . 120.8(2) ?
    C225 C224 H224 . . 119.6 ?
    C223 C224 H224 . . 119.6 ?
    C224 C225 C226 . . 120.0(2) ?
    C224 C225 H225 . . 120.0 ?
    C226 C225 H225 . . 120.0 ?
    C225 C226 C221 . . 120.1(2) ?
    C225 C226 H226 . . 120.0 ?
    C221 C226 H226 . . 120.0 ?
    O13 C16A C17A . . 112.7(3) ?
    O13 C16A H16A . . 109.1 ?
    C17A C16A H16A . . 109.1 ?
    O13 C16A H16B . . 109.1 ?
    C17A C16A H16B . . 109.1 ?
    H16A C16A H16B . . 107.8 ?
    O13 C16B C17B . . 112.6(11) ?
    O13 C16B H16C . . 109.1 ?
    C17B C16B H16C . . 109.1 ?
    O13 C16B H16D . . 109.1 ?
    C17B C16B H16D . . 109.1 ?
    H16C C16B H16D . . 107.8 ?
    C16B C17B H17D . . 109.5 ?
    C16B C17B H17E . . 109.5 ?
    H17D C17B H17E . . 109.5 ?
    C16B C17B H17F . . 109.5 ?
    H17D C17B H17F . . 109.5 ?
    H17E C17B H17F . . 109.5 ?
loop_
    _geom_torsion_atom_site_label_1
    _geom_torsion_atom_site_label_2
    _geom_torsion_atom_site_label_3
    _geom_torsion_atom_site_label_4
    _geom_torsion_site_symmetry_1
    _geom_torsion_site_symmetry_2
    _geom_torsion_site_symmetry_3
    _geom_torsion_site_symmetry_4
    _geom_torsion
    _geom_torsion_publ_flag
    O12 Co1 O11 C11 . . . . -14.75(12) ?
    O12 Co1 O11 C11 2_556 . . . 165.25(12) ?
    O13 Co1 O11 C11 . . . . -103.89(12) ?
    O13 Co1 O11 C11 2_556 . . . 76.11(12) ?
    O11 Co1 O12 C15 . . . . 2.27(13) ?
    O11 Co1 O12 C15 2_556 . . . -177.73(13) ?
    O13 Co1 O12 C15 . . . . 93.20(13) ?
    O13 Co1 O12 C15 2_556 . . . -86.80(13) ?
    O11 Co1 O13 C16B . . . . 90.8(10) ?
    O11 Co1 O13 C16B 2_556 . . . -89.2(10) ?
    O12 Co1 O13 C16B . . . . 0.7(10) ?
    O12 Co1 O13 C16B 2_556 . . . -179.3(10) ?
    O11 Co1 O13 C16A . . . . 131.2(2) ?
    O11 Co1 O13 C16A 2_556 . . . -48.8(2) ?
    O12 Co1 O13 C16A . . . . 41.1(2) ?
    O12 Co1 O13 C16A 2_556 . . . -138.9(2) ?
    O22 Co2 O21 C21 . . . . -17.43(13) ?
    O22 Co2 O21 C21 2_765 . . . 162.58(13) ?
    O23 Co2 O21 C21 . . . . -110.20(13) ?
    O23 Co2 O21 C21 2_765 . . . 69.80(13) ?
    O21 Co2 O22 C25 . . . . 19.90(13) ?
    O21 Co2 O22 C25 2_765 . . . -160.10(13) ?
    O23 Co2 O22 C25 . . . . 109.38(13) ?
    O23 Co2 O22 C25 2_765 . . . -70.62(13) ?
    O21 Co2 O23 C26 . . . . 62.54(19) ?
    O21 Co2 O23 C26 2_765 . . . -117.46(19) ?
    O22 Co2 O23 C26 . . . . -26.17(19) ?
    O22 Co2 O23 C26 2_765 . . . 153.83(19) ?
    C11 N11 N12 C13 . . . . 0.52(17) ?
    C111 N11 N12 C13 . . . . -176.35(14) ?
    C21 N21 N22 C23 . . . . -1.08(18) ?
    C211 N21 N22 C23 . . . . -173.12(14) ?
    Co1 O11 C11 N11 . . . . -164.27(10) ?
    Co1 O11 C11 C12 . . . . 17.8(2) ?
    N12 N11 C11 O11 . . . . -179.12(13) ?
    C111 N11 C11 O11 . . . . -2.6(2) ?
    N12 N11 C11 C12 . . . . -0.73(16) ?
    C111 N11 C11 C12 . . . . 175.81(14) ?
    O11 C11 C12 C15 . . . . -2.9(3) ?
    N11 C11 C12 C15 . . . . 178.94(13) ?
    O11 C11 C12 C13 . . . . 178.84(16) ?
    N11 C11 C12 C13 . . . . 0.64(16) ?
    N11 N12 C13 C12 . . . . -0.09(18) ?
    N11 N12 C13 C14 . . . . -176.89(16) ?
    C15 C12 C13 N12 . . . . -178.42(16) ?
    C11 C12 C13 N12 . . . . -0.35(18) ?
    C15 C12 C13 C14 . . . . -2.1(3) ?
    C11 C12 C13 C14 . . . . 176.00(19) ?
    Co1 O12 C15 C12 . . . . 9.8(2) ?
    Co1 O12 C15 C121 . . . . -168.49(10) ?
    C11 C12 C15 O12 . . . . -12.5(2) ?
    C13 C12 C15 O12 . . . . 165.27(16) ?
    C11 C12 C15 C121 . . . . 165.69(14) ?
    C13 C12 C15 C121 . . . . -16.5(3) ?
    Co2 O21 C21 N21 . . . . -171.43(11) ?
    Co2 O21 C21 C22 . . . . 10.5(3) ?
    N22 N21 C21 O21 . . . . -177.42(15) ?
    C211 N21 C21 O21 . . . . -6.1(3) ?
    N22 N21 C21 C22 . . . . 1.09(18) ?
    C211 N21 C21 C22 . . . . 172.42(15) ?
    O21 C21 C22 C25 . . . . 4.3(3) ?
    N21 C21 C22 C25 . . . . -173.99(14) ?
    O21 C21 C22 C23 . . . . 177.64(17) ?
    N21 C21 C22 C23 . . . . -0.67(17) ?
    N21 N22 C23 C22 . . . . 0.61(19) ?
    N21 N22 C23 C24 . . . . -178.81(16) ?
    C25 C22 C23 N22 . . . . 172.28(17) ?
    C21 C22 C23 N22 . . . . 0.03(19) ?
    C25 C22 C23 C24 . . . . -8.4(3) ?
    C21 C22 C23 C24 . . . . 179.35(19) ?
    Co2 O22 C25 C22 . . . . -12.6(2) ?
    Co2 O22 C25 C221 . . . . 170.58(11) ?
    C21 C22 C25 O22 . . . . -3.2(2) ?
    C23 C22 C25 O22 . . . . -174.33(17) ?
    C21 C22 C25 C221 . . . . 173.43(15) ?
    C23 C22 C25 C221 . . . . 2.3(3) ?
    Co2 O23 C26 C27 . . . . 108.5(3) ?
    C11 N11 C111 C116 . . . . -160.85(16) ?
    N12 N11 C111 C116 . . . . 15.4(2) ?
    C11 N11 C111 C112 . . . . 17.8(2) ?
    N12 N11 C111 C112 . . . . -165.92(14) ?
    C116 C111 C112 C113 . . . . -0.1(3) ?
    N11 C111 C112 C113 . . . . -178.76(16) ?
    C111 C112 C113 C114 . . . . -1.2(3) ?
    C112 C113 C114 C115 . . . . 1.7(3) ?
    C113 C114 C115 C116 . . . . -0.9(4) ?
    C114 C115 C116 C111 . . . . -0.3(3) ?
    C112 C111 C116 C115 . . . . 0.8(3) ?
    N11 C111 C116 C115 . . . . 179.53(18) ?
    O12 C15 C121 C122 . . . . -49.2(2) ?
    C12 C15 C121 C122 . . . . 132.44(18) ?
    O12 C15 C121 C126 . . . . 125.62(16) ?
    C12 C15 C121 C126 . . . . -52.7(2) ?
    C126 C121 C122 C123 . . . . 1.9(3) ?
    C15 C121 C122 C123 . . . . 176.9(2) ?
    C121 C122 C123 C124 . . . . -1.6(4) ?
    C122 C123 C124 C125 . . . . -0.3(4) ?
    C123 C124 C125 C126 . . . . 1.9(3) ?
    C122 C121 C126 C125 . . . . -0.3(3) ?
    C15 C121 C126 C125 . . . . -175.20(16) ?
    C124 C125 C126 C121 . . . . -1.6(3) ?
    C21 N21 C211 C216 . . . . -150.36(17) ?
    N22 N21 C211 C216 . . . . 20.3(2) ?
    C21 N21 C211 C212 . . . . 29.1(2) ?
    N22 N21 C211 C212 . . . . -160.23(15) ?
    C216 C211 C212 C213 . . . . 0.9(2) ?
    N21 C211 C212 C213 . . . . -178.58(15) ?
    C211 C212 C213 C214 . . . . -1.5(3) ?
    C212 C213 C214 C215 . . . . 0.7(3) ?
    C213 C214 C215 C216 . . . . 0.7(3) ?
    C214 C215 C216 C211 . . . . -1.2(3) ?
    C212 C211 C216 C215 . . . . 0.4(3) ?
    N21 C211 C216 C215 . . . . 179.93(16) ?
    O22 C25 C221 C222 . . . . 54.7(2) ?
    C22 C25 C221 C222 . . . . -122.18(19) ?
    O22 C25 C221 C226 . . . . -122.06(17) ?
    C22 C25 C221 C226 . . . . 61.1(2) ?
    C226 C221 C222 C223 . . . . -2.6(3) ?
    C25 C221 C222 C223 . . . . -179.47(19) ?
    C221 C222 C223 C224 . . . . 2.2(4) ?
    C222 C223 C224 C225 . . . . -0.2(4) ?
    C223 C224 C225 C226 . . . . -1.3(4) ?
    C224 C225 C226 C221 . . . . 0.8(3) ?
    C222 C221 C226 C225 . . . . 1.2(3) ?
    C25 C221 C226 C225 . . . . 177.89(17) ?
    C16B O13 C16A C17A . . . . -27.7(10) ?
    Co1 O13 C16A C17A . . . . -160.64(19) ?
    C16A O13 C16B C17B . . . . -1.5(7) ?
    Co1 O13 C16B C17B . . . . 72.6(14) ?
loop_
    _geom_hbond_atom_site_label_D
    _geom_hbond_atom_site_label_H
    _geom_hbond_atom_site_label_A
    _geom_hbond_site_symmetry_A
    _geom_hbond_distance_DH
    _geom_hbond_distance_HA
    _geom_hbond_distance_DA
    _geom_hbond_angle_DHA
    _geom_hbond_publ_flag
    O13 H13A N22 1_455 0.80 2.04 2.8314(18) 175 yes
    O23 H23A N12 1_654 0.89 1.90 2.7862(16) 177 yes
    C16A H16B O12 . 0.99 2.56 3.192(3) 122 yes
    C24 H24C O11 1_655 0.98 2.46 3.361(2) 154 yes
    C112 H112 O11 . 0.95 2.24 2.8478(19) 121 yes
    C116 H116 O23 1_456 0.95 2.60 3.458(2) 151 yes
    C116 H116 N12 . 0.95 2.50 2.827(2) 100 yes
    C212 H212 O21 . 0.95 2.31 2.848(2) 115 yes
_iucr_refine_instructions_details
;
TITL ca104_ma in P-1
CELL  0.71073   11.0484   11.2282   14.8425    89.205    87.678    76.997
ZERR  2           0.0003    0.0003    0.0004     0.001     0.001     0.001
LATT   1
SFAC  C  H Co  N  O
UNIT 76 76 2 8 12
OMIT      1   0   0
OMIT      0   0   1
EQIV $1   -1+x,y,z
EQIV $2   -1+x,y,1+z
EQIV $3   1+x,y,-1+z
EQIV $4   1+x,y,z
HTAB O13  N22_$1
HTAB O23  N12_$3
HTAB C16A O12
HTAB C24  O11_$4
HTAB C112 O11
HTAB C116 O23_$2
HTAB C116 N12
HTAB C212 O21
ACTA
BOND $H
CONF
HTAB
FMAP 2
L.S. 20
PLAN -30
SIZE 0.118 0.355 0.49
TEMP -73.140
REM   WGHT    0.044500    0.989700
REM   WGHT    0.044500    0.989700
REM   WGHT    0.044500    0.989700
REM   WGHT    0.044500    0.989700
REM   WGHT    0.042400    0.951500
REM   WGHT    0.042300    0.952700
REM   WGHT    0.042200    0.955000
REM   WGHT    0.042200    0.954200
REM   WGHT    0.042200    0.954300
REM   WGHT    0.042200    0.954300
WGHT    0.042200    0.954300
FVAR       0.19211   0.75684
CO1   3    0.000000    0.000000    0.500000    10.50000    0.03579    0.02519 =
         0.01517   -0.00412   -0.00458    0.00070
CO2   3    1.000000    0.500000    0.000000    10.50000    0.04097    0.03298 =
         0.01484   -0.00391    0.00239   -0.00448
O11   5   -0.061041    0.161646    0.562330    11.00000    0.04409    0.02817 =
         0.01801   -0.00487   -0.00682    0.00223
O12   5    0.119385   -0.059872    0.603613    11.00000    0.04454    0.03060 =
         0.02159   -0.00602   -0.00914    0.00207
O13   5    0.145385    0.066734    0.430010    11.00000    0.04425    0.04246 =
         0.04670    0.01102    0.00902    0.00115
AFIX   3
H13A  2    0.125851    0.107451    0.386412    11.00000    0.05993
AFIX   0
O21   5    1.070287    0.341775    0.062757    11.00000    0.05522    0.03836 =
         0.01878   -0.00161    0.00732    0.00067
O22   5    0.877713    0.549482    0.110256    11.00000    0.04562    0.03791 =
         0.02094   -0.00294    0.00451   -0.00311
O23   5    0.874941    0.414613   -0.065794    11.00000    0.04870    0.05931 =
         0.03239   -0.02353    0.00775   -0.01625
AFIX   3
H23A  2    0.898531    0.368957   -0.114334    11.00000    0.06187
AFIX   0
N11   4   -0.103055    0.274432    0.694004    11.00000    0.03224    0.02982 =
         0.01991   -0.00679   -0.00335   -0.00186
N12   4   -0.059840    0.269249    0.781482    11.00000    0.04005    0.03927 =
         0.02000   -0.00975   -0.00618   -0.00133
N21   4    1.114562    0.223669    0.190799    11.00000    0.04153    0.03730 =
         0.01948   -0.00179    0.00519   -0.00492
N22   4    1.076171    0.225440    0.281756    11.00000    0.05082    0.03872 =
         0.02053   -0.00008    0.00788   -0.00651
C11   1   -0.039701    0.176399    0.643844    11.00000    0.02975    0.02546 =
         0.01957   -0.00410   -0.00126   -0.00450
C12   1    0.049311    0.106035    0.701788    11.00000    0.03288    0.03090 =
         0.01864   -0.00447   -0.00465   -0.00383
C13   1    0.029631    0.170377    0.785768    11.00000    0.03801    0.03810 =
         0.02184   -0.00792   -0.00631   -0.00182
C14   1    0.089894    0.137119    0.873902    11.00000    0.06798    0.06246 =
         0.02535   -0.01491   -0.01823    0.01591
AFIX 137
H14A  2    0.095350    0.050218    0.886570    11.00000   -1.50000
H14B  2    0.040191    0.186302    0.922073    11.00000   -1.50000
H14C  2    0.173609    0.153054    0.870784    11.00000   -1.50000
AFIX   0
C15   1    0.132058   -0.004844    0.674426    11.00000    0.03241    0.02932 =
         0.01995   -0.00053   -0.00418   -0.00455
C21   1    1.053554    0.326008    0.146316    11.00000    0.03887    0.03367 =
         0.02171   -0.00280    0.00352   -0.00813
C22   1    0.972860    0.399113    0.212545    11.00000    0.04256    0.03347 =
         0.01996   -0.00347    0.00618   -0.00945
C23   1    0.993784    0.328625    0.294353    11.00000    0.04932    0.03639 =
         0.02202   -0.00133    0.00718   -0.00925
C24   1    0.938290    0.355765    0.387796    11.00000    0.08467    0.04150 =
         0.02524    0.00164    0.01825   -0.00073
AFIX 137
H24A  2    0.847930    0.384417    0.384971    11.00000   -1.50000
H24B  2    0.973199    0.419239    0.414714    11.00000   -1.50000
H24C  2    0.957493    0.281368    0.424736    11.00000   -1.50000
AFIX   0
C25   1    0.885994    0.507471    0.189429    11.00000    0.04124    0.03389 =
         0.02107   -0.00510    0.00521   -0.01076
C26   1    0.782161    0.365040   -0.018156    11.00000    0.07810    0.11844 =
         0.06620   -0.05045    0.02436   -0.05618
AFIX  23
H26A  2    0.787145    0.280889   -0.039546    11.00000   -1.20000
H26B  2    0.799258    0.360396    0.046914    11.00000   -1.20000
AFIX   0
C27   1    0.660975    0.435692   -0.029986    11.00000    0.06589    0.21197 =
         0.17317   -0.01672    0.02799   -0.00852
AFIX 137
H27A  2    0.659850    0.522229   -0.020931    11.00000   -1.50000
H27B  2    0.603201    0.409901    0.013930    11.00000   -1.50000
H27C  2    0.635686    0.424026   -0.091176    11.00000   -1.50000
AFIX   0
C111  1   -0.196080    0.375686    0.666319    11.00000    0.02713    0.02955 =
         0.02735   -0.00296    0.00146   -0.00313
C112  1   -0.259304    0.371052    0.587840    11.00000    0.03693    0.03871 =
         0.03163   -0.00591   -0.00403    0.00075
AFIX  43
H112  2   -0.241801    0.298948    0.552410    11.00000   -1.20000
AFIX   0
C113  1   -0.348012    0.472183    0.561557    11.00000    0.04277    0.05231 =
         0.04169   -0.00069   -0.01026    0.00664
AFIX  43
H113  2   -0.389961    0.469331    0.507280    11.00000   -1.20000
AFIX   0
C114  1   -0.376365    0.576839    0.612891    11.00000    0.04788    0.04292 =
         0.05958    0.00103   -0.00601    0.01193
AFIX  43
H114  2   -0.438907    0.644940    0.595198    11.00000   -1.20000
AFIX   0
C115  1   -0.312941    0.581247    0.689936    11.00000    0.06092    0.03660 =
         0.06685   -0.01572   -0.00955    0.00996
AFIX  43
H115  2   -0.331125    0.653539    0.725162    11.00000   -1.20000
AFIX   0
C116  1   -0.222732    0.481815    0.717155    11.00000    0.04840    0.03835 =
         0.04765   -0.01498   -0.01135    0.00219
AFIX  43
H116  2   -0.179276    0.486343    0.770483    11.00000   -1.20000
AFIX   0
C121  1    0.242480   -0.061232    0.727663    11.00000    0.03318    0.03367 =
         0.02320   -0.00501   -0.00483   -0.00084
C122  1    0.265842   -0.184636    0.747975    11.00000    0.05715    0.03834 =
         0.06450    0.00481   -0.03043   -0.00623
AFIX  43
H122  2    0.209574   -0.232132    0.730704    11.00000   -1.20000
AFIX   0
C123  1    0.371533   -0.239191    0.793618    11.00000    0.07395    0.04380 =
         0.08654    0.00663   -0.04209    0.00451
AFIX  43
H123  2    0.386175   -0.323547    0.808852    11.00000   -1.20000
AFIX   0
C124  1    0.454407   -0.172468    0.816700    11.00000    0.04320    0.06884 =
         0.05310   -0.01183   -0.02030    0.01066
AFIX  43
H124  2    0.526310   -0.210390    0.848143    11.00000   -1.20000
AFIX   0
C125  1    0.434339   -0.051095    0.794723    11.00000    0.03687    0.07481 =
         0.04624   -0.01000   -0.01026   -0.01382
AFIX  43
H125  2    0.493565   -0.005522    0.809362    11.00000   -1.20000
AFIX   0
C126  1    0.327263    0.005930    0.750919    11.00000    0.04442    0.04614 =
         0.03923   -0.00164   -0.00924   -0.01175
AFIX  43
H12A  2    0.312483    0.090707    0.737047    11.00000   -1.20000
AFIX   0
C211  1    1.193895    0.117789    0.152970    11.00000    0.03024    0.03806 =
         0.02680   -0.00649    0.00017   -0.00716
C212  1    1.262454    0.125848    0.072978    11.00000    0.03328    0.05078 =
         0.02783   -0.00144   -0.00008   -0.00393
AFIX  43
H212  2    1.257908    0.202618    0.044002    11.00000   -1.20000
AFIX   0
C213  1    1.337301    0.020425    0.036304    11.00000    0.03370    0.06698 =
         0.03386   -0.01190    0.00306   -0.00233
AFIX  43
H213  2    1.382592    0.025230   -0.018906    11.00000   -1.20000
AFIX   0
C214  1    1.347106   -0.091083    0.078520    11.00000    0.04350    0.05160 =
         0.05728   -0.02458    0.00503   -0.00562
AFIX  43
H214  2    1.399464   -0.162448    0.052979    11.00000   -1.20000
AFIX   0
C215  1    1.280320   -0.098464    0.158229    11.00000    0.05359    0.03570 =
         0.06557   -0.01105    0.00713   -0.01249
AFIX  43
H215  2    1.287501   -0.175093    0.187928    11.00000   -1.20000
AFIX   0
C216  1    1.202872    0.005206    0.195188    11.00000    0.04677    0.03739 =
         0.04245   -0.00616    0.00926   -0.01381
AFIX  43
H216  2    1.155896   -0.000756    0.249439    11.00000   -1.20000
AFIX   0
C221  1    0.792642    0.576619    0.256887    11.00000    0.04928    0.03288 =
         0.02632    0.00011    0.01281   -0.00350
C222  1    0.668125    0.595794    0.239463    11.00000    0.05093    0.06676 =
         0.04291    0.00241    0.00824    0.00049
AFIX  43
H222  2    0.642856    0.564819    0.185809    11.00000   -1.20000
AFIX   0
C223  1    0.579108    0.660843    0.300806    11.00000    0.05487    0.08744 =
         0.06683    0.01437    0.02103    0.01657
AFIX  43
H223  2    0.493086    0.671860    0.290118    11.00000   -1.20000
AFIX   0
C224  1    0.617018    0.708975    0.377026    11.00000    0.09475    0.06205 =
         0.05055    0.00181    0.03787    0.01674
AFIX  43
H224  2    0.556545    0.753459    0.418651    11.00000   -1.20000
AFIX   0
C225  1    0.740114    0.693502    0.393344    11.00000    0.09722    0.04690 =
         0.03761   -0.01015    0.02592   -0.00190
AFIX  43
H225  2    0.764990    0.728506    0.445454    11.00000   -1.20000
AFIX   0
C226  1    0.828953    0.626765    0.333983    11.00000    0.06820    0.03750 =
         0.03011   -0.00650    0.01538   -0.01074
AFIX  43
H226  2    0.914698    0.615148    0.345807    11.00000   -1.20000
AFIX   0
PART 1
C16A  1    0.274183   -0.004148    0.427936    21.00000    0.03830    0.05478 =
         0.06090    0.01280    0.00325    0.00028
AFIX  23
H16A  2    0.283606   -0.070489    0.383186    21.00000   -1.20000
H16B  2    0.292744   -0.042424    0.487776    21.00000   -1.20000
AFIX   0
C17A  1    0.365592    0.071926    0.404451    21.00000    0.04776    0.07161 =
         0.07290   -0.01665    0.00983   -0.01539
AFIX 137
H17A  2    0.450028    0.020642    0.404757    21.00000   -1.50000
H17B  2    0.357268    0.137371    0.448829    21.00000   -1.50000
H17C  2    0.349571    0.107774    0.344330    21.00000   -1.50000
AFIX   0
PART 2
C16B  1    0.258288    0.071650    0.440137   -21.00000    0.08305    0.05853 =
         0.08271    0.00671   -0.02541   -0.04311
AFIX  23
H16C  2    0.266305    0.102675    0.501212   -21.00000   -1.20000
H16D  2    0.281401    0.130169    0.395789   -21.00000   -1.20000
AFIX   0
C17B  1    0.344972   -0.048031    0.428405   -21.00000    0.04723    0.15244 =
         0.09826    0.01097   -0.01345    0.02182
AFIX 137
H17D  2    0.366940   -0.061954    0.364179   -21.00000   -1.50000
H17E  2    0.305331   -0.112497    0.451872   -21.00000   -1.50000
H17F  2    0.420352   -0.049312    0.461355   -21.00000   -1.50000
PART 0
HKLF 4
REM  ca104_ma in P-1
REM R1 =  0.0344 for   7482 Fo > 4sig(Fo)  and  0.0437 for all   8869 data
REM    471 parameters refined using      0 restraints
END
WGHT      0.0422      0.9543
REM Highest difference peak  0.512,  deepest hole -0.473,  1-sigma level  0.045
Q1    1   0.7402  0.4388 -0.0501  11.00000  0.05    0.51
Q2    1   0.6605  0.5448 -0.0405  11.00000  0.05    0.44
Q3    1   0.3615  0.0479  0.4596  11.00000  0.05    0.31
Q4    1   0.0984  0.0612  0.6865  11.00000  0.05    0.30
Q5    1   0.0079  0.1307  0.6726  11.00000  0.05    0.29
Q6    1   1.0104  0.3745  0.1790  11.00000  0.05    0.29
Q7    1   0.1882 -0.0324  0.7067  11.00000  0.05    0.29
Q8    1   0.1445  0.0668  0.8804  11.00000  0.05    0.28
Q9    1   0.8374  0.5390  0.2305  11.00000  0.05    0.27
Q10   1   0.2853 -0.1323  0.7217  11.00000  0.05    0.26
Q11   1  -0.1520  0.3167  0.6790  11.00000  0.05    0.26
Q12   1  -0.0804  0.2239  0.6682  11.00000  0.05    0.26
Q13   1   0.0592  0.1321  0.7374  11.00000  0.05    0.24
Q14   1   1.2109  0.0635  0.1805  11.00000  0.05    0.24
Q15   1   1.2376  0.1227  0.1191  11.00000  0.05    0.24
Q16   1   0.9561  0.3694  0.2508  11.00000  0.05    0.24
Q17   1   0.7245  0.3384  0.0279  11.00000  0.05    0.23
Q18   1   0.9259  0.4386  0.2012  11.00000  0.05    0.23
Q19   1   1.3216  0.0734  0.0695  11.00000  0.05    0.22
Q20   1   1.0809  0.5332  0.0108  11.00000  0.05    0.22
Q21   1   1.1610  0.1790  0.1723  11.00000  0.05    0.21
Q22   1   0.4728 -0.1243  0.7764  11.00000  0.05    0.21
Q23   1   1.0031  0.2621  0.2791  11.00000  0.05    0.21
Q24   1  -0.2871  0.4338  0.5690  11.00000  0.05    0.21
Q25   1  -0.0392  0.2017  0.7914  11.00000  0.05    0.21
Q26   1   0.7374  0.5664  0.2518  11.00000  0.05    0.21
Q27   1   0.6749  0.6767  0.3754  11.00000  0.05    0.21
Q28   1  -0.2204  0.4172  0.6955  11.00000  0.05    0.21
Q29   1   0.2843 -0.0335  0.7342  11.00000  0.05    0.20
Q30   1  -0.1872  0.4385  0.6805  11.00000  0.05    0.20
;
