# Supplementary material for: Bis(4-benzoyl-3-methyl-1-phenyl-1H-pyrazol-5-olato-κ2 O,O′)bis­(ethanol-κO)cobalt(II)
Source: Acta Crystallogr Sect E Struct Rep Online. 2012 Jul 25;68(Pt 8):m1107–8. doi: 10.1107/S1600536812032837 (PMC3414155; doi:10.1107/S1600536812032837)
Supplement: Supplementary file 2 [file e-68-m1107-Isup2.hkl]

# 
# h,k,l, Fc-squared, Fo-squared, sigma(Fo-squared) and status flag 
# 
data_I
_shelx_title ' ca104_ma in P-1' 
_shelx_refln_list_code          4 
_shelx_F_calc_maximum      162.83 
_exptl_crystal_F_000       738.00 
_reflns_d_resolution_high  0.7487 
 
loop_ 
 _symmetry_equiv_pos_as_xyz 
 'x, y, z' 
 '-x, -y, -z' 
 
_cell_length_a    11.0484 
_cell_length_b    11.2282 
_cell_length_c    14.8425 
_cell_angle_alpha  89.205 
_cell_angle_beta   87.678 
_cell_angle_gamma  76.997 
 
_shelx_F_squared_multiplier     1.000 
 
loop_ 
 _refln_index_h 
 _refln_index_k 
 _refln_index_l 
 _refln_F_squared_calc 
 _refln_F_squared_meas 
 _refln_F_squared_sigma 
 _refln_observed_status 
   2   0   0       83.99       94.52      0.80 o 
   3   0   0     7050.43     6815.10     43.85 o 
   4   0   0       51.62       56.00      0.79 o 
   5   0   0       55.61       49.45      0.94 o 
   6   0   0       85.22       78.05      1.41 o 
   7   0   0       42.75       28.22      1.11 o 
   8   0   0      582.74      584.54      5.38 o 
   9   0   0      719.33      694.51      7.08 o 
  10   0   0        2.21       -0.45      2.19 o 
  11   0   0       77.20       88.47      3.83 o 
  12   0   0        2.91        3.98      2.39 o 
  13   0   0       41.45       37.97      7.45 o 
  14   0   0       18.72       25.19      3.35 o 
 -14   1   0        1.39        5.55      3.07 o 
 -13   1   0        0.70        2.71      2.68 o 
 -12   1   0        2.59        0.81      2.49 o 
 -11   1   0        0.50       -1.08      2.30 o 
 -10   1   0      118.04      100.07      6.50 o 
  -9   1   0      147.43      130.49      2.74 o 
  -8   1   0        1.16       -0.82      0.82 o 
  -7   1   0      101.17      114.77      1.65 o 
  -6   1   0       13.41        9.72      0.69 o 
  -5   1   0      886.87      935.10      6.49 o 
  -4   1   0       78.09       72.27      1.04 o 
  -3   1   0      176.80      165.09      1.44 o 
  -2   1   0        5.42        5.11      0.39 o 
  -1   1   0      141.07      105.44      1.51 o 
   1   1   0      467.43      448.03      8.72 o 
   2   1   0      193.51      161.73      1.19 o 
   3   1   0      256.53      287.06      1.87 o 
   4   1   0      210.69      212.83      1.61 o 
   5   1   0        0.29        0.81      0.61 o 
   6   1   0        0.62        2.79      0.71 o 
   7   1   0      185.19      183.97      2.43 o 
   8   1   0       19.15       20.69      1.18 o 
   9   1   0        0.07       -1.11      1.11 o 
  10   1   0       76.90       71.70      2.71 o 
  11   1   0        8.37        9.76      2.30 o 
  12   1   0       16.13       14.25      2.98 o 
  13   1   0       10.30       12.20      3.12 o 
  14   1   0        1.36        0.64      2.97 o 
 -13   2   0       35.17       33.17      3.16 o 
 -12   2   0      144.74      176.60      5.07 o 
 -11   2   0       90.29       98.86      6.10 o 
 -10   2   0      132.48      121.47      3.92 o 
  -9   2   0     1489.49     1571.45     23.47 o 
  -8   2   0     1008.83     1052.64      8.20 o 
  -7   2   0     1047.37     1009.12      7.78 o 
  -6   2   0     4717.75     4914.46     37.80 o 
  -5   2   0      449.32      515.10      4.15 o 
  -4   2   0        8.46        7.16      0.61 o 
  -3   2   0       87.52       96.85      1.13 o 
  -2   2   0      300.95      274.94      1.96 o 
  -1   2   0       16.21        7.69      0.63 o 
   0   2   0     9839.90     9885.88     66.40 o 
   1   2   0       38.60       55.45      0.71 o 
   2   2   0    10573.56    10575.25     60.05 o 
   3   2   0     1556.82     1551.21      8.91 o 
   4   2   0       58.45       49.21      0.94 o 
   5   2   0     1314.54     1212.33      8.25 o 
   6   2   0     2845.29     2868.18     18.81 o 
   7   2   0     1385.54     1368.38     10.10 o 
   8   2   0     1140.71     1120.59      9.35 o 
   9   2   0     1059.11     1089.85      9.26 o 
  10   2   0       90.27       77.80      2.71 o 
  11   2   0        2.92        0.68      2.30 o 
  12   2   0        3.99        6.04      2.39 o 
  13   2   0        0.72        1.49      2.68 o 
  14   2   0       91.98      122.98      5.07 o 
 -13   3   0        0.05       -2.16      2.77 o 
 -12   3   0        7.71        7.45      2.68 o 
 -11   3   0        0.02        3.72      2.39 o 
 -10   3   0        8.13        5.87      2.20 o 
  -9   3   0        8.40        0.54      1.72 o 
  -8   3   0        0.01       -0.04      1.60 o 
  -7   3   0      209.27      229.81      2.83 o 
  -6   3   0      197.65      217.50      2.59 o 
  -5   3   0       19.80       22.83      0.97 o 
  -4   3   0        0.01        0.41      0.66 o 
  -3   3   0       38.23       53.73      1.02 o 
  -2   3   0      174.71      169.71      1.39 o 
  -1   3   0        7.72        7.05      0.45 o 
   0   3   0     1807.64     1765.69     10.76 o 
   1   3   0      152.16      188.34      2.82 o 
   2   3   0      337.45      278.63      1.90 o 
   3   3   0      209.70      205.89      1.56 o 
   4   3   0       18.98       14.95      0.58 o 
   5   3   0      849.75      944.49      7.02 o 
   6   3   0       48.04       43.79      1.33 o 
   7   3   0       68.79       80.23      1.30 o 
   8   3   0       40.20       35.04      1.22 o 
   9   3   0       60.74       50.11      1.75 o 
  10   3   0      100.64      100.61      3.54 o 
  11   3   0        3.40        1.13      2.20 o 
  12   3   0      107.09      120.30      4.28 o 
  13   3   0        8.50        4.69      2.58 o 
  14   3   0       15.28       10.10      2.97 o 
 -12   4   0        8.23        8.91      2.85 o 
 -11   4   0        0.95       -1.76      2.49 o 
 -10   4   0       67.96       72.59      3.70 o 
  -9   4   0      891.73      930.76     16.80 o 
  -8   4   0     1431.15     1426.86     15.22 o 
  -7   4   0      982.16      935.33      8.07 o 
  -6   4   0     1346.02     1289.23     10.57 o 
  -5   4   0      523.32      452.68      4.24 o 
  -4   4   0        3.82       13.11      0.79 o 
  -3   4   0      937.94      837.58      5.82 o 
  -2   4   0      425.49      359.45      2.77 o 
  -1   4   0      260.61      223.49      1.68 o 
   0   4   0      120.83       93.43      1.01 o 
   1   4   0      388.41      335.25      2.39 o 
   2   4   0     2745.01     2541.48     24.41 o 
   3   4   0      362.60      305.12      2.29 o 
   4   4   0       38.14       66.93      2.04 o 
   5   4   0        4.02        5.04      0.68 o 
   6   4   0       92.92      103.13      1.66 o 
   7   4   0       76.86       67.27      1.57 o 
   8   4   0      447.88      447.12      4.47 o 
   9   4   0      650.61      638.51      5.38 o 
  10   4   0      607.33      615.77      7.51 o 
  11   4   0      212.01      224.85      6.77 o 
  12   4   0      185.20      201.08      4.98 o 
  13   4   0      137.77      143.85      4.79 o 
  14   4   0       78.57       76.62      4.31 o 
 -12   5   0       14.33       10.43      2.24 o 
 -11   5   0        8.98       11.39      2.77 o 
 -10   5   0        0.01       -2.98      2.98 o 
  -9   5   0       31.42       28.46      2.58 o 
  -8   5   0        2.30       -0.82      1.66 o 
  -7   5   0       83.54       88.34      2.39 o 
  -6   5   0      128.90      125.53      1.97 o 
  -5   5   0       30.90       28.29      1.12 o 
  -4   5   0        0.38       -0.62      0.89 o 
  -3   5   0       42.47       33.67      1.22 o 
  -2   5   0        0.14        1.95      0.70 o 
  -1   5   0        0.00        0.23      0.66 o 
   0   5   0      427.05      481.15      3.33 o 
   1   5   0        3.03        2.16      0.60 o 
   2   5   0       64.14       54.87      1.02 o 
   3   5   0       42.90       39.25      1.08 o 
   4   5   0        8.50        2.04      0.54 o 
   5   5   0       50.52       55.86      1.39 o 
   6   5   0      257.98      273.15      7.24 o 
   7   5   0        0.01       -0.13      0.78 o 
   8   5   0       21.44       20.40      1.01 o 
   9   5   0       17.69       16.22      1.17 o 
  10   5   0        6.38        2.43      1.77 o 
  11   5   0       82.46       84.08      3.23 o 
  12   5   0        0.06       -2.44      2.44 o 
  13   5   0        0.20       -1.63      2.68 o 
  14   5   0        1.04       -2.87      2.87 o 
 -11   6   0        8.79        5.40      2.12 o 
 -10   6   0       40.26       31.80      2.35 o 
  -9   6   0       25.11       21.56      2.08 o 
  -8   6   0        3.54        3.25      1.72 o 
  -7   6   0      525.59      535.20      9.78 o 
  -6   6   0      118.48      114.47      2.66 o 
  -5   6   0      150.01      166.73      2.42 o 
  -4   6   0     3132.26     3138.17     24.47 o 
  -3   6   0     1709.09     1694.99     13.55 o 
  -2   6   0     1712.78     1824.76     14.44 o 
  -1   6   0      586.70      545.26      5.01 o 
   0   6   0     1214.19     1187.98      8.12 o 
   1   6   0     3841.14     4039.82     28.44 o 
   2   6   0     3201.41     3192.59     23.10 o 
   3   6   0      554.10      534.71      3.76 o 
   4   6   0     2068.07     2102.22     13.98 o 
   5   6   0     2621.30     2627.92     18.73 o 
   6   6   0      367.38      353.86      3.51 o 
   7   6   0       85.88      100.70      3.41 o 
   8   6   0      143.28      147.82      2.42 o 
   9   6   0      233.12      226.06      3.91 o 
  10   6   0      162.45      172.83      5.36 o 
  11   6   0      154.41      159.21      5.26 o 
  12   6   0      170.76      179.05      4.07 o 
  13   6   0       14.85       23.52      2.97 o 
  14   6   0        1.72       -1.90      5.42 o 
 -11   7   0        7.33       12.19      4.61 o 
 -10   7   0       25.05       19.71      2.85 o 
  -9   7   0        0.17       -2.57      2.57 o 
  -8   7   0        1.04       -2.28      2.28 o 
  -7   7   0       24.69       12.18      2.39 o 
  -6   7   0       37.66       33.74      1.98 o 
  -5   7   0       28.04       37.67      1.63 o 
  -4   7   0       22.96       22.37      1.26 o 
  -3   7   0      284.24      312.46      3.37 o 
  -2   7   0        6.08        3.91      0.96 o 
  -1   7   0       37.08       29.81      1.09 o 
   0   7   0        0.07       -0.95      0.95 o 
   1   7   0       13.81       13.06      0.97 o 
   2   7   0       24.57       15.23      0.83 o 
   3   7   0       39.48       34.20      0.92 o 
   4   7   0       40.34       39.80      1.03 o 
   5   7   0       23.72       25.76      1.01 o 
   6   7   0       97.14      105.32      1.71 o 
   7   7   0       11.43        7.88      0.93 o 
   8   7   0       24.76       14.13      2.10 o 
   9   7   0        1.73       -1.66      1.66 o 
  10   7   0        2.07       -1.46      1.46 o 
  11   7   0       42.82       32.31      2.29 o 
  12   7   0       12.47       10.17      2.52 o 
  13   7   0        3.72        3.52      2.28 o 
  14   7   0        0.57       -1.22      3.07 o 
 -10   8   0      128.69      153.64      7.32 o 
  -9   8   0       85.88       76.75      4.01 o 
  -8   8   0        1.74       -2.49      2.49 o 
  -7   8   0       53.15       54.28      4.34 o 
  -6   8   0      414.05      454.93      7.57 o 
  -5   8   0        5.28        9.39      1.72 o 
  -4   8   0      173.00      178.60      3.54 o 
  -3   8   0      154.32      168.77      2.81 o 
  -2   8   0      555.17      498.90      5.06 o 
  -1   8   0      654.79      678.01      6.06 o 
   0   8   0      548.67      519.00      4.87 o 
   1   8   0      686.51      757.91      6.59 o 
   2   8   0     2450.44     2474.05     17.75 o 
   3   8   0     2467.80     2442.15     17.55 o 
   4   8   0     1014.35     1042.29      7.42 o 
   5   8   0     1331.59     1324.77      9.24 o 
   6   8   0      159.13      167.58      2.36 o 
   7   8   0        1.47        1.59      1.28 o 
   8   8   0       77.17       78.54      2.87 o 
   9   8   0      140.69      132.24      3.39 o 
  10   8   0      297.65      324.12      7.17 o 
  11   8   0      147.12      153.06      4.41 o 
  12   8   0       38.25       34.78      2.55 o 
  13   8   0        0.57        0.09      2.28 o 
  -9   9   0        0.07       -2.98      4.06 o 
  -8   9   0        0.22       -2.58      2.58 o 
  -7   9   0        0.48       -2.49      2.49 o 
  -6   9   0       31.70       27.61      2.77 o 
  -5   9   0        0.21       -2.30      2.30 o 
  -4   9   0        0.33       -2.17      2.17 o 
  -3   9   0       55.59       56.28      2.54 o 
  -2   9   0       24.01       10.23      1.66 o 
  -1   9   0       69.43       62.16      2.13 o 
   0   9   0        0.15        0.03      1.11 o 
   1   9   0       11.06        6.63      1.16 o 
   2   9   0      102.42       93.84      1.93 o 
   3   9   0        4.74        2.45      1.07 o 
   4   9   0       20.67       23.61      1.22 o 
   5   9   0        0.32       -1.07      1.07 o 
   6   9   0      244.50      231.45      3.10 o 
   7   9   0        1.80        2.16      1.85 o 
   8   9   0       30.27       26.34      2.03 o 
   9   9   0        8.11        8.13      2.03 o 
  10   9   0        5.86        5.18      2.08 o 
  11   9   0        0.48        3.07      2.13 o 
  12   9   0       14.03       17.61      2.40 o 
  13   9   0        7.79       12.11      2.49 o 
  -8  10   0        1.29       -3.79      3.79 o 
  -7  10   0      119.18      149.77      4.86 o 
  -6  10   0      523.92      611.76     23.98 o 
  -5  10   0      657.38      698.26     14.09 o 
  -4  10   0      806.76      825.13     22.90 o 
  -3  10   0      481.08      483.94      7.85 o 
  -2  10   0      112.86      115.62      3.73 o 
  -1  10   0     1168.37     1114.27     13.56 o 
   0  10   0      394.74      376.25      7.37 o 
   1  10   0      155.27      147.14      3.29 o 
   2  10   0        7.15        5.45      1.42 o 
   3  10   0      335.97      346.47      4.36 o 
   4  10   0       78.11       67.42      2.45 o 
   5  10   0        4.24        5.74      1.77 o 
   6  10   0      125.87      120.51      3.18 o 
   7  10   0      174.71      182.91      3.85 o 
   8  10   0      397.83      401.75      5.84 o 
   9  10   0      242.86      273.71      4.90 o 
  10  10   0      124.87      126.85      3.80 o 
  11  10   0       52.50       45.14      2.76 o 
  12  10   0        2.36        2.80      2.45 o 
  -7  11   0        0.63       -4.06      4.06 o 
  -6  11   0        2.38        2.13      2.77 o 
  -5  11   0        9.67       11.84      2.77 o 
  -4  11   0       39.05       43.45      3.16 o 
  -3  11   0       23.06       13.55      2.58 o 
  -2  11   0        1.37        0.14      2.30 o 
  -1  11   0        6.65        5.55      3.12 o 
   0  11   0       40.68       38.08      2.58 o 
   1  11   0        5.20        8.53      3.93 o 
   2  11   0       26.72       26.67      2.03 o 
   3  11   0        8.39        6.91      1.77 o 
   4  11   0        1.95        3.70      1.72 o 
   5  11   0        1.58       -0.81      1.72 o 
   6  11   0        8.94        4.70      1.88 o 
   7  11   0        2.31       -0.63      1.93 o 
   8  11   0        5.31        1.63      2.03 o 
   9  11   0       11.39       15.32      2.29 o 
  10  11   0        7.81        7.58      2.24 o 
  11  11   0        1.66        1.21      2.34 o 
  12  11   0        2.80        4.52      2.55 o 
  -5  12   0       39.12       33.60      4.88 o 
  -4  12   0       21.77       19.39      2.85 o 
  -3  12   0      256.77      262.03      5.82 o 
  -2  12   0      170.78      157.99      4.59 o 
  -1  12   0      236.37      223.58      5.55 o 
   0  12   0      532.59      555.82      8.81 o 
   1  12   0      293.47      335.53      7.45 o 
   2  12   0      492.66      496.78      6.92 o 
   3  12   0      543.02      584.67      9.47 o 
   4  12   0      286.28      293.75      5.24 o 
   5  12   0      116.19      116.27      3.49 o 
   6  12   0       27.10       27.32      2.24 o 
   7  12   0       11.52        7.88      2.18 o 
   8  12   0       82.24       83.88      3.43 o 
   9  12   0       48.47       47.33      2.71 o 
  10  12   0        0.50       -1.66      2.24 o 
  11  12   0        0.24        1.15      2.45 o 
  -4  13   0        0.02        0.27      4.34 o 
  -3  13   0        4.29        1.83      2.66 o 
  -2  13   0        0.63       -0.41      2.77 o 
  -1  13   0        1.59        3.66      2.68 o 
   0  13   0        5.32        1.59      3.25 o 
   1  13   0        8.18       12.97      2.13 o 
   2  13   0        3.91        4.17      2.08 o 
   3  13   0        0.33       -2.03      2.03 o 
   4  13   0        3.26        4.28      2.08 o 
   5  13   0        0.40        0.49      2.13 o 
   6  13   0        4.98        4.61      2.19 o 
   7  13   0        1.32       -0.89      2.24 o 
   8  13   0       38.74       37.91      2.71 o 
   9  13   0       19.16       21.64      2.65 o 
  10  13   0        6.45        2.51      3.16 o 
  -2  14   0       35.43       29.81      4.61 o 
  -1  14   0       54.48       64.04      3.63 o 
   0  14   0      118.33      140.79      4.78 o 
   1  14   0       57.93       57.22      2.92 o 
   2  14   0        2.37        2.24      2.29 o 
   3  14   0        5.72        1.65      2.13 o 
   4  14   0        0.50       -0.45      2.29 o 
   5  14   0       15.38       12.86      2.45 o 
   6  14   0       49.68       56.91      3.13 o 
   7  14   0       53.94       55.40      3.07 o 
   8  14   0       84.56      105.83      4.69 o 
  -8 -14   1        0.22       -0.18      2.45 o 
  -7 -14   1       22.95       23.00      2.66 o 
  -6 -14   1        2.08       -0.33      2.34 o 
  -5 -14   1        0.08        2.08      2.29 o 
  -4 -14   1        5.70        7.12      2.29 o 
  -3 -14   1        3.86        1.79      2.24 o 
  -2 -14   1        0.73       -2.19      2.19 o 
  -1 -14   1        1.27       -2.24      2.24 o 
   0 -14   1       72.84       83.19      6.77 o 
   1 -14   1        4.61        4.06      4.06 o 
  -9 -13   1       33.49       36.24      4.97 o 
  -8 -13   1       71.27       69.60      5.80 o 
  -7 -13   1      117.27      120.34      3.79 o 
  -6 -13   1       32.30       36.94      2.55 o 
  -5 -13   1        2.50        3.79      2.13 o 
  -4 -13   1      146.15      151.92      3.80 o 
  -3 -13   1      149.61      146.19      5.21 o 
  -2 -13   1       17.71       19.99      2.29 o 
  -1 -13   1      144.82      149.48      4.32 o 
   0 -13   1      280.51      319.62     12.33 o 
   1 -13   1      177.97      183.13      5.05 o 
   2 -13   1       71.81       60.15      5.15 o 
   3 -13   1       18.76        9.75      4.06 o 
   4 -13   1       38.85       37.93      4.88 o 
 -11 -12   1        0.09       -1.31      4.16 o 
 -10 -12   1        0.21       -2.23      2.29 o 
  -9 -12   1        0.04       -2.23      2.23 o 
  -8 -12   1        0.20       -1.67      2.08 o 
  -7 -12   1        3.51        1.88      2.08 o 
  -6 -12   1       10.33       11.03      2.13 o 
  -5 -12   1        9.91       10.36      2.03 o 
  -4 -12   1        5.67        4.82      1.93 o 
  -3 -12   1        9.30       12.12      1.98 o 
  -2 -12   1      112.00      112.88      4.69 o 
  -1 -12   1      142.47      128.07      4.20 o 
   0 -12   1      113.38      105.39      4.20 o 
   1 -12   1       63.78       80.48      3.83 o 
   2 -12   1       29.59       24.08      2.77 o 
   3 -12   1       33.60       26.44      2.93 o 
   4 -12   1       14.33       11.92      4.34 o 
   5 -12   1        0.32       -2.17      3.79 o 
 -12 -11   1       11.19        9.80      2.60 o 
 -11 -11   1       11.30        9.89      2.49 o 
 -10 -11   1        7.82        3.88      2.19 o 
  -9 -11   1       63.00       61.34      2.82 o 
  -8 -11   1      115.01      116.97      3.54 o 
  -7 -11   1       88.59       94.25      4.20 o 
  -6 -11   1        1.12        1.73      1.82 o 
  -5 -11   1        5.37        3.79      1.82 o 
  -4 -11   1       37.33       32.70      2.08 o 
  -3 -11   1      138.85      141.36      3.37 o 
  -2 -11   1       56.95       60.68      5.62 o 
  -1 -11   1      367.93      391.61      6.80 o 
   0 -11   1      781.25      783.65     17.75 o 
   1 -11   1      214.49      217.12      5.07 o 
   2 -11   1      256.38      285.70      5.93 o 
   3 -11   1      301.62      321.64      6.12 o 
   4 -11   1      223.16      250.65      5.96 o 
   5 -11   1      274.60      302.29      6.31 o 
   6 -11   1      107.16      107.03      6.50 o 
   7 -11   1       26.79       31.16      4.88 o 
 -12 -10   1        0.93        2.70      2.40 o 
 -11 -10   1       29.83       31.44      2.60 o 
 -10 -10   1        9.33        6.86      2.19 o 
  -9 -10   1        8.88        6.52      2.08 o 
  -8 -10   1       30.65       34.12      2.24 o 
  -7 -10   1      113.47      115.82      3.74 o 
  -6 -10   1        3.48        0.05      1.77 o 
  -5 -10   1        5.07        0.32      1.45 o 
  -4 -10   1       94.39       92.00      2.53 o 
  -3 -10   1        3.31        0.17      1.39 o 
  -2 -10   1       17.47       11.67      1.42 o 
  -1 -10   1      319.70      329.58      6.28 o 
   0 -10   1      467.58      479.75      6.36 o 
   1 -10   1      102.99       84.75      2.76 o 
   2 -10   1       22.94       17.24      1.82 o 
   3 -10   1       22.77       18.64      2.28 o 
   4 -10   1        1.72        3.50      2.39 o 
   5 -10   1        3.23       -0.19      2.28 o 
   6 -10   1        0.17       -2.39      2.39 o 
   7 -10   1        5.73        6.50      4.06 o 
   8 -10   1        0.91       -3.79      3.79 o 
 -13  -9   1       42.76       52.48      2.97 o 
 -12  -9   1       39.89       46.39      2.76 o 
 -11  -9   1       29.75       19.20      2.35 o 
 -10  -9   1      102.74      118.30      3.54 o 
  -9  -9   1      285.03      294.26      4.90 o 
  -8  -9   1      182.72      179.85      3.86 o 
  -7  -9   1      297.53      331.97      4.95 o 
  -6  -9   1      306.48      282.22      3.86 o 
  -5  -9   1      135.48      127.00      2.19 o 
  -4  -9   1     1124.80     1157.48      8.87 o 
  -3  -9   1      730.53      703.30      5.81 o 
  -2  -9   1      468.41      448.38      4.06 o 
  -1  -9   1      567.01      591.13      6.92 o 
   0  -9   1       24.39       18.40      1.42 o 
   1  -9   1        3.58        6.18      1.32 o 
   2  -9   1      351.23      389.50      4.64 o 
   3  -9   1      153.67      136.60      4.33 o 
   4  -9   1      191.33      189.42      6.77 o 
   5  -9   1      435.05      455.86     20.59 o 
   6  -9   1      109.15      108.01      4.12 o 
   7  -9   1      276.42      310.41      8.13 o 
   8  -9   1      127.33      128.71      6.77 o 
   9  -9   1       73.91       61.51      5.42 o 
 -13  -8   1        0.65       -1.87      2.24 o 
 -12  -8   1        9.42       10.01      2.24 o 
 -11  -8   1        9.18        9.41      2.13 o 
 -10  -8   1        2.28       -0.36      1.88 o 
  -9  -8   1        9.34        5.69      1.88 o 
  -8  -8   1        0.06        2.35      1.96 o 
  -7  -8   1       13.96       11.62      1.49 o 
  -6  -8   1        8.61        6.71      1.07 o 
  -5  -8   1      411.47      404.26      3.78 o 
  -4  -8   1      108.93      116.31      1.82 o 
  -3  -8   1      170.26      187.24      2.34 o 
  -2  -8   1       52.90       60.59      1.54 o 
  -1  -8   1       23.92       18.27      1.11 o 
   0  -8   1       22.10       27.08      1.18 o 
   1  -8   1     1057.85     1088.46     10.16 o 
   2  -8   1      384.19      368.24      4.33 o 
   3  -8   1       93.17       72.67      2.23 o 
   4  -8   1      177.75      155.94      2.91 o 
   5  -8   1       55.91       45.39      3.48 o 
   6  -8   1       12.23       11.48      2.20 o 
   7  -8   1      147.00      155.93      4.39 o 
   8  -8   1       50.35       42.70      3.05 o 
   9  -8   1        1.92       -3.25      3.79 o 
  10  -8   1        5.04        0.81      4.06 o 
 -14  -7   1        0.82       -2.97      2.97 o 
 -13  -7   1       10.58       12.13      2.35 o 
 -12  -7   1        0.49       -0.01      2.08 o 
 -11  -7   1       30.72       27.68      2.24 o 
 -10  -7   1      423.37      457.92      6.36 o 
  -9  -7   1      356.19      347.83      5.16 o 
  -8  -7   1      137.90      132.64      2.71 o 
  -7  -7   1      286.66      318.25      3.50 o 
  -6  -7   1      544.91      532.53      4.59 o 
  -5  -7   1      445.09      420.21      3.76 o 
  -4  -7   1     2394.47     2457.41     17.60 o 
  -3  -7   1     3598.58     3568.34     23.36 o 
  -2  -7   1     2124.72     2158.77     15.50 o 
  -1  -7   1     1391.95     1372.68     11.07 o 
   0  -7   1      128.04      110.00      1.83 o 
   1  -7   1       33.72       48.76      1.46 o 
   2  -7   1      569.76      552.14      5.02 o 
   3  -7   1      516.11      449.70      4.87 o 
   4  -7   1       10.43       10.27      1.32 o 
   5  -7   1      921.32      939.77     14.82 o 
   6  -7   1       74.43       73.51      2.69 o 
   7  -7   1        7.80        7.77      1.77 o 
   8  -7   1      275.88      265.86      5.55 o 
   9  -7   1        4.22       -1.65      3.25 o 
  10  -7   1       69.89       91.86      6.23 o 
  11  -7   1       30.84       24.12      4.61 o 
 -14  -6   1        1.14        0.95      3.39 o 
 -13  -6   1        0.26        2.85      2.68 o 
 -12  -6   1       14.36       11.11      2.19 o 
 -11  -6   1       11.88        4.85      1.98 o 
 -10  -6   1        0.01       -1.77      1.77 o 
  -9  -6   1       13.05        9.16      1.72 o 
  -8  -6   1        8.50       10.51      1.09 o 
  -7  -6   1        5.70        6.11      1.00 o 
  -6  -6   1       17.39       12.03      0.90 o 
  -5  -6   1       59.84       62.41      1.38 o 
  -4  -6   1     1444.52     1434.55      9.73 o 
  -3  -6   1      363.06      358.21      2.90 o 
  -2  -6   1      540.64      587.14      4.01 o 
  -1  -6   1       82.58       97.94      1.64 o 
   0  -6   1     1710.26     1778.81     14.03 o 
   1  -6   1      531.53      609.65      5.28 o 
   2  -6   1        1.57       11.92      0.92 o 
   3  -6   1        8.72       16.08      0.99 o 
   4  -6   1       37.96       29.26      1.32 o 
   5  -6   1      335.58      312.14      3.86 o 
   6  -6   1      962.53      978.73      9.44 o 
   7  -6   1      109.16      105.14      2.92 o 
   8  -6   1       49.46       43.61      2.85 o 
   9  -6   1       17.06        9.31      2.47 o 
  10  -6   1        4.59       -1.71      1.98 o 
  11  -6   1        0.62       -0.27      4.06 o 
 -14  -5   1       56.75       48.23      7.59 o 
 -13  -5   1       70.62       75.26      5.96 o 
 -12  -5   1      107.00      106.71      4.31 o 
 -11  -5   1      334.28      339.89      6.55 o 
 -10  -5   1      595.90      606.97      7.51 o 
  -9  -5   1      116.06      102.74      2.15 o 
  -8  -5   1        3.13        1.10      0.87 o 
  -7  -5   1      369.68      387.99      3.31 o 
  -6  -5   1       90.48       84.04      1.50 o 
  -5  -5   1        6.77        8.62      0.79 o 
  -4  -5   1     1185.38     1150.94      8.47 o 
  -3  -5   1      422.83      359.79      2.84 o 
  -2  -5   1      335.46      310.35      2.86 o 
  -1  -5   1     2583.65     2586.45     16.90 o 
   0  -5   1      322.46      338.18      2.65 o 
   1  -5   1     2162.93     2185.00     17.83 o 
   2  -5   1     2195.02     2168.52     16.91 o 
   3  -5   1     2981.32     2898.97     22.51 o 
   4  -5   1     3431.74     3622.18     28.06 o 
   5  -5   1     1204.05     1229.37     11.28 o 
   6  -5   1      894.91      906.53      7.78 o 
   7  -5   1       75.46       71.75      3.53 o 
   8  -5   1      217.67      215.29      3.64 o 
   9  -5   1        6.07        8.43      1.77 o 
  10  -5   1        5.66        6.37      1.93 o 
  11  -5   1      116.46      115.74      3.49 o 
  12  -5   1        4.55       -1.90      4.06 o 
 -14  -4   1        6.64        6.42      2.97 o 
 -13  -4   1        1.32       -0.14      2.66 o 
 -12  -4   1        3.81        3.21      2.39 o 
 -11  -4   1      142.52      132.82      4.22 o 
 -10  -4   1       19.63       13.11      4.61 o 
  -9  -4   1       51.65       42.71      1.70 o 
  -8  -4   1        1.95       -0.81      0.81 o 
  -7  -4   1       52.93       39.33      1.19 o 
  -6  -4   1     1076.60     1093.39      8.18 o 
  -5  -4   1     1613.57     1747.00     11.64 o 
  -4  -4   1       18.32        6.60      0.67 o 
  -3  -4   1       24.27       18.25      0.58 o 
  -2  -4   1     2396.72     2219.87     12.76 o 
  -1  -4   1     2048.17     2148.93     12.35 o 
   0  -4   1       94.59      105.72      1.12 o 
   1  -4   1      997.55     1023.62      6.43 o 
   2  -4   1      112.76      137.56      1.45 o 
   3  -4   1      591.61      739.28      5.59 o 
   4  -4   1       32.73       32.61      1.00 o 
   5  -4   1       13.99        7.64      1.21 o 
   6  -4   1        4.78        1.42      1.11 o 
   7  -4   1      123.33      125.65      2.46 o 
   8  -4   1       23.64       23.56      1.58 o 
   9  -4   1        8.18       13.85      1.88 o 
  10  -4   1       42.02       41.26      3.79 o 
  11  -4   1       38.80       34.71      2.97 o 
  12  -4   1        2.06        0.40      2.58 o 
 -14  -3   1       16.99       18.54      3.25 o 
 -13  -3   1       36.50       30.59      2.97 o 
 -12  -3   1       36.34       32.92      2.77 o 
 -11  -3   1      174.04      178.17      4.60 o 
 -10  -3   1      524.33      522.56      8.05 o 
  -9  -3   1      253.65      247.29      6.32 o 
  -8  -3   1     1327.31     1315.54      9.86 o 
  -7  -3   1     1531.43     1555.95     11.39 o 
  -6  -3   1     1156.52     1165.79      8.65 o 
  -5  -3   1      552.75      528.23      4.20 o 
  -4  -3   1      579.22      536.60      4.19 o 
  -3  -3   1        4.30        3.56      0.56 o 
  -2  -3   1      353.75      454.01      3.87 o 
  -1  -3   1     2238.34     2273.17     13.76 o 
   0  -3   1     7751.44     7895.11     47.92 o 
   1  -3   1     1157.14     1055.61      6.55 o 
   2  -3   1      130.30      105.57      1.10 o 
   3  -3   1      366.78      333.00      2.84 o 
   4  -3   1      762.01      795.30      5.99 o 
   5  -3   1      136.30      144.08      2.02 o 
   6  -3   1      470.06      431.03      4.07 o 
   7  -3   1     1655.84     1603.23     18.15 o 
   8  -3   1      980.65      981.32     10.05 o 
   9  -3   1      493.85      499.21      8.41 o 
  10  -3   1      181.14      156.81      6.77 o 
  11  -3   1      413.04      438.05      7.57 o 
  12  -3   1       52.48       62.37      4.06 o 
  13  -3   1        0.36        2.71      4.06 o 
 -14  -2   1        1.56        6.36      2.85 o 
 -13  -2   1       57.34       73.13      4.12 o 
 -12  -2   1       24.75       24.12      2.68 o 
 -11  -2   1        0.18       -1.06      2.20 o 
 -10  -2   1       61.55       62.93      3.32 o 
  -9  -2   1      512.36      498.93      5.35 o 
  -8  -2   1      150.14      136.19      2.20 o 
  -7  -2   1      125.00      128.93      2.03 o 
  -6  -2   1       59.64       62.34      1.23 o 
  -5  -2   1       29.00       28.57      0.91 o 
  -4  -2   1     2699.24     2579.77     26.75 o 
  -3  -2   1    15986.61    16094.42     86.74 o 
  -2  -2   1    24625.92    24762.65    425.68 o 
  -1  -2   1     5176.31     4959.64     28.37 o 
   0  -2   1     2011.15     2080.98     11.93 o 
   1  -2   1      653.30      777.97      4.56 o 
   2  -2   1      361.26      305.71      2.01 o 
   3  -2   1      217.36      259.80      2.35 o 
   4  -2   1      122.05      127.76      1.43 o 
   5  -2   1       87.40      120.88      1.76 o 
   6  -2   1      565.06      573.89      4.66 o 
   7  -2   1       73.10       86.86      2.32 o 
   8  -2   1       18.30       10.10      1.39 o 
   9  -2   1      109.83      108.16      3.07 o 
  10  -2   1      201.44      178.13      6.64 o 
  11  -2   1       33.12       29.86      4.61 o 
  12  -2   1        6.55        9.66      2.54 o 
  13  -2   1       11.38       12.19      2.77 o 
 -14  -1   1       13.02       18.63      6.10 o 
 -13  -1   1       18.37       12.19      2.77 o 
 -12  -1   1        5.61        5.57      2.58 o 
 -11  -1   1       64.59       58.23      5.01 o 
 -10  -1   1      194.35      180.10      4.31 o 
  -9  -1   1      198.83      191.56      2.71 o 
  -8  -1   1      335.16      342.52      3.30 o 
  -7  -1   1      918.25      896.98      7.59 o 
  -6  -1   1      552.03      485.26      4.36 o 
  -5  -1   1     2507.46     2318.16     17.74 o 
  -4  -1   1     2464.50     2367.70     14.38 o 
  -3  -1   1     1367.50     1350.00      7.83 o 
  -2  -1   1    10913.64    10602.12     57.19 o 
   0  -1   1     6126.43     6166.57     74.14 o 
   2  -1   1      238.80      259.05      1.91 o 
   3  -1   1       72.10       75.37      0.91 o 
   4  -1   1      848.43      954.87      6.87 o 
   5  -1   1      677.75      759.18      4.99 o 
   6  -1   1      541.93      487.25      4.02 o 
   7  -1   1     1101.71     1059.10      8.07 o 
   8  -1   1      713.81      702.45      5.68 o 
   9  -1   1      203.30      196.40      3.11 o 
  10  -1   1      101.35       94.91      2.92 o 
  11  -1   1        6.85        9.31      2.39 o 
  12  -1   1       27.87       32.03      2.87 o 
  13  -1   1       10.75       11.63      2.77 o 
  14  -1   1       41.19       38.75      5.15 o 
 -14   0   1       21.87       18.73      3.16 o 
 -13   0   1       50.09       56.47      3.35 o 
 -12   0   1        0.04       -2.30      2.30 o 
 -11   0   1        0.06       -2.20      2.20 o 
 -10   0   1      139.32      151.91      9.48 o 
  -9   0   1        0.51        1.67      1.18 o 
  -8   0   1      209.90      210.04      2.71 o 
  -7   0   1       55.90       57.21      1.42 o 
  -6   0   1      244.22      208.34      2.42 o 
  -5   0   1      178.10      184.86      2.11 o 
  -4   0   1      336.43      359.05      2.75 o 
  -3   0   1      956.62      873.00      5.48 o 
  -2   0   1      969.08      892.64      5.50 o 
  -1   0   1       75.48       79.77      1.42 o 
   1   0   1       98.86       92.00      1.65 o 
   2   0   1      998.30     1044.66      5.51 o 
   3   0   1      212.80      229.85      1.45 o 
   4   0   1      885.87      871.68      4.97 o 
   5   0   1      116.17      122.03      1.30 o 
   6   0   1      163.58      148.87      2.58 o 
   7   0   1       49.62       40.74      1.25 o 
   8   0   1        7.56       11.11      0.85 o 
   9   0   1      568.04      566.41      6.03 o 
  10   0   1      310.23      283.50      4.48 o 
  11   0   1        0.23       -0.51      2.20 o 
  12   0   1        2.53        0.94      2.39 o 
  13   0   1        0.94        2.97      2.58 o 
  14   0   1        5.53        9.61      3.05 o 
 -14   1   1      152.35      178.26      5.46 o 
 -13   1   1      112.99      127.31      5.07 o 
 -12   1   1        8.57        9.08      4.20 o 
 -11   1   1       14.98       19.77      2.58 o 
 -10   1   1      265.17      264.49      5.36 o 
  -9   1   1      658.03      662.15      7.93 o 
  -8   1   1     1006.35     1014.33      8.63 o 
  -7   1   1     1243.17     1249.89      8.70 o 
  -6   1   1      246.44      221.25      2.30 o 
  -5   1   1       28.71       47.98      1.57 o 
  -4   1   1      153.22      182.74      1.74 o 
  -3   1   1       23.53       24.66      1.04 o 
  -2   1   1       40.82       30.86      0.86 o 
  -1   1   1    11127.52    10946.23     83.33 o 
   0   1   1     3778.80     3745.79     42.43 o 
   1   1   1     8852.00     8916.79     61.81 o 
   3   1   1      669.07      703.33      3.81 o 
   4   1   1     1617.16     1466.36      7.97 o 
   5   1   1      484.92      405.18      2.89 o 
   6   1   1     1390.11     1288.07      9.44 o 
   7   1   1     2220.27     2303.66     19.04 o 
   8   1   1     1921.31     1912.46     23.47 o 
   9   1   1      236.44      227.28      2.93 o 
  10   1   1       25.66       20.01      1.82 o 
  11   1   1      135.88      147.70      4.12 o 
  12   1   1       99.18      117.35      4.22 o 
  13   1   1      217.58      229.57      5.69 o 
  14   1   1        8.83       16.38      2.97 o 
 -13   2   1        3.86        3.20      2.77 o 
 -12   2   1        1.95        1.52      2.58 o 
 -11   2   1        2.06        2.66      2.39 o 
 -10   2   1       24.04       21.95      2.49 o 
  -9   2   1       36.14       32.44      1.98 o 
  -8   2   1       13.62        4.84      0.97 o 
  -7   2   1       25.27       22.22      1.16 o 
  -6   2   1      561.49      617.38      4.98 o 
  -5   2   1      126.71      111.12      1.57 o 
  -4   2   1      268.52      262.76      2.67 o 
  -3   2   1      498.20      547.84      3.91 o 
  -2   2   1       28.77       40.01      1.18 o 
  -1   2   1     4202.50     4083.60     26.49 o 
   0   2   1     1667.53     1657.21     10.75 o 
   1   2   1      654.31      830.92      5.11 o 
   2   2   1    22522.76    22253.40    190.29 o 
   3   2   1    23160.50    23066.32    123.97 o 
   4   2   1     4200.61     4134.31     21.46 o 
   5   2   1        3.81        2.37      0.51 o 
   6   2   1      166.30      151.39      1.53 o 
   7   2   1      103.83       82.12      1.42 o 
   8   2   1      340.78      323.47      3.46 o 
   9   2   1       93.98       91.15      2.03 o 
  10   2   1       10.86        8.73      1.66 o 
  11   2   1      161.96      166.57      4.39 o 
  12   2   1        6.70        2.57      2.39 o 
  13   2   1        1.42        0.33      2.58 o 
  14   2   1       20.43       17.75      2.97 o 
 -13   3   1       34.29       35.90      4.88 o 
 -12   3   1       12.36       19.90      2.77 o 
 -11   3   1      116.97      119.88      4.74 o 
 -10   3   1      506.44      502.70      8.14 o 
  -9   3   1      355.42      376.97      6.91 o 
  -8   3   1     1717.54     1675.25     15.27 o 
  -7   3   1     2774.56     2714.02     21.37 o 
  -6   3   1      334.84      315.90      3.80 o 
  -5   3   1       67.54       59.98      1.36 o 
  -4   3   1     1112.78     1063.41      7.91 o 
  -3   3   1      740.38      686.78     11.22 o 
  -2   3   1       49.15       42.77      0.86 o 
  -1   3   1     2474.45     2322.15     15.08 o 
   0   3   1     3353.01     3340.17     38.48 o 
   1   3   1      200.85      198.02      2.54 o 
   2   3   1     4451.23     4341.76     24.74 o 
   3   3   1      100.93       90.03      1.17 o 
   4   3   1     2514.91     2447.88     14.06 o 
   5   3   1     3371.03     3220.53     21.01 o 
   6   3   1      445.32      390.41      2.91 o 
   7   3   1     2771.78     2820.74     18.81 o 
   8   3   1     1209.17     1211.05      9.14 o 
   9   3   1      158.13      144.25      2.40 o 
  10   3   1       46.17       50.68      4.02 o 
  11   3   1      405.72      404.18      6.99 o 
  12   3   1      203.95      225.78      5.27 o 
  13   3   1       56.84       70.01      3.92 o 
  14   3   1        3.26        2.06      2.77 o 
 -12   4   1        0.56        1.87      3.12 o 
 -11   4   1        4.57        5.61      2.58 o 
 -10   4   1        8.80        8.31      2.39 o 
  -9   4   1      227.60      204.54      7.99 o 
  -8   4   1      252.48      225.97      3.96 o 
  -7   4   1       21.41       19.73      1.33 o 
  -6   4   1        5.26        3.48      1.06 o 
  -5   4   1      130.28      127.34      2.09 o 
  -4   4   1      100.95       90.14      1.49 o 
  -3   4   1      899.28      945.73      6.54 o 
  -2   4   1      922.76     1065.99     11.83 o 
  -1   4   1     2329.36     2308.06     14.08 o 
   0   4   1     1034.59     1036.18      6.95 o 
   1   4   1      488.42      513.12      3.41 o 
   2   4   1      919.16     1011.39      6.36 o 
   3   4   1      177.50      173.55      1.53 o 
   4   4   1      248.44      250.96      2.32 o 
   5   4   1      847.90      919.66      7.02 o 
   6   4   1       92.12      105.39      1.90 o 
   7   4   1       27.95       24.00      1.26 o 
   8   4   1        2.28       -0.81      0.81 o 
   9   4   1        6.24        6.21      0.86 o 
  10   4   1        0.71        2.99      1.39 o 
  11   4   1       10.39        7.99      2.49 o 
  12   4   1       15.97       13.01      2.58 o 
  13   4   1        2.56        3.39      2.68 o 
  14   4   1       40.32       34.51      3.24 o 
 -12   5   1       26.02       21.66      3.16 o 
 -11   5   1       10.27        5.69      2.68 o 
 -10   5   1        7.76        5.71      2.39 o 
  -9   5   1       23.91       32.00      2.58 o 
  -8   5   1      239.34      252.21      5.27 o 
  -7   5   1     1100.19     1035.28     13.78 o 
  -6   5   1      782.50      766.86      6.19 o 
  -5   5   1     1602.91     1626.98     11.95 o 
  -4   5   1     2141.55     2196.15     15.78 o 
  -3   5   1     1176.40     1128.71      8.41 o 
  -2   5   1     1108.94     1075.51      8.00 o 
  -1   5   1     3094.83     3086.62     21.81 o 
   0   5   1     2055.16     2057.82     16.07 o 
   1   5   1      209.82      223.61      2.17 o 
   2   5   1      993.85      908.75      6.73 o 
   3   5   1     1121.64     1138.67      8.35 o 
   4   5   1      262.82      246.78      2.51 o 
   5   5   1      267.00      256.17      2.54 o 
   6   5   1        3.77        9.10      0.80 o 
   7   5   1       34.47       35.19      1.02 o 
   8   5   1        4.89        3.67      0.89 o 
   9   5   1        4.33        2.58      1.08 o 
  10   5   1      337.24      370.06      4.73 o 
  11   5   1      441.64      450.27      6.25 o 
  12   5   1       93.06       94.36      3.92 o 
  13   5   1       25.04       31.51      2.97 o 
  14   5   1       21.26       22.46      3.16 o 
 -11   6   1        0.43        1.06      2.29 o 
 -10   6   1        9.57       11.48      2.08 o 
  -9   6   1       11.83        7.26      1.97 o 
  -8   6   1       75.80       71.63      2.75 o 
  -7   6   1        7.43        3.72      1.71 o 
  -6   6   1     1224.54     1143.30     10.80 o 
  -5   6   1      619.86      587.22      5.45 o 
  -4   6   1       21.09       14.09      1.13 o 
  -3   6   1      584.55      664.30      5.82 o 
  -2   6   1      358.95      332.81      3.08 o 
  -1   6   1      686.20      807.48      6.19 o 
   0   6   1     1961.31     2204.26     14.61 o 
   1   6   1      132.38      128.32      1.82 o 
   2   6   1        4.69       18.03      0.86 o 
   3   6   1      124.09      109.21      1.48 o 
   4   6   1       43.34       68.28      2.41 o 
   5   6   1       23.16       16.95      0.90 o 
   6   6   1       63.18       76.07      1.89 o 
   7   6   1      175.46      169.44      2.06 o 
   8   6   1      103.21       96.54      1.93 o 
   9   6   1       18.13       18.59      1.31 o 
  10   6   1       28.45       24.45      2.29 o 
  11   6   1       24.50       17.48      2.08 o 
  12   6   1       30.12       27.61      3.89 o 
  13   6   1       15.66       15.98      2.97 o 
  14   6   1        0.10       -2.03      2.87 o 
 -11   7   1      121.95      139.80      5.13 o 
 -10   7   1       40.44       49.19      3.43 o 
  -9   7   1       19.98       13.35      2.77 o 
  -8   7   1       23.27       13.91      2.57 o 
  -7   7   1       81.67       79.37      3.54 o 
  -6   7   1       32.02       26.11      2.39 o 
  -5   7   1      155.00      182.62      3.43 o 
  -4   7   1      136.81      130.67      2.25 o 
  -3   7   1      139.35      123.38      2.16 o 
  -2   7   1      484.28      470.48      4.46 o 
  -1   7   1      101.00       96.42      1.80 o 
   0   7   1      651.33      692.03      5.09 o 
   1   7   1     1210.55     1171.66      8.77 o 
   2   7   1     1767.86     1751.22     11.79 o 
   3   7   1     3476.47     3580.26     25.27 o 
   4   7   1     3007.67     2970.02     19.59 o 
   5   7   1      466.01      370.54     15.46 o 
   6   7   1      223.74      242.43      2.67 o 
   7   7   1      205.57      239.74      2.57 o 
   8   7   1       61.36       59.86      2.26 o 
   9   7   1      156.64      139.49      5.10 o 
  10   7   1      141.29      159.84      3.13 o 
  11   7   1      113.11      115.89      3.54 o 
  12   7   1       65.97       64.34      5.27 o 
  13   7   1       43.75       46.42      2.71 o 
  14   7   1       46.86       44.55      3.54 o 
 -10   8   1        1.81       -1.63      4.20 o 
  -9   8   1       29.26       39.87      3.24 o 
  -8   8   1        7.44        2.27      2.66 o 
  -7   8   1      136.46      137.80      4.61 o 
  -6   8   1       11.49       12.37      2.39 o 
  -5   8   1       79.11       79.49      5.69 o 
  -4   8   1      386.25      405.78      5.53 o 
  -3   8   1      240.41      216.98      3.25 o 
  -2   8   1       61.48       96.54      2.03 o 
  -1   8   1      812.14      801.24      7.03 o 
   0   8   1      419.99      419.30      4.14 o 
   1   8   1       77.66       85.36      1.88 o 
   2   8   1       35.50       34.29      1.08 o 
   3   8   1      678.17      699.14      5.22 o 
   4   8   1        6.58       12.18      0.93 o 
   5   8   1      378.71      386.65      3.36 o 
   6   8   1       83.99       76.01      2.43 o 
   7   8   1       87.80       89.04      6.30 o 
   8   8   1       33.36       26.91      2.26 o 
   9   8   1       28.15       31.82      2.14 o 
  10   8   1       26.98       23.36      2.95 o 
  11   8   1        0.16       -1.97      1.97 o 
  12   8   1       30.07       24.76      2.40 o 
  13   8   1        0.03       -1.73      2.24 o 
  -9   9   1       16.79       12.56      2.97 o 
  -8   9   1      127.52      132.71      4.59 o 
  -7   9   1      273.17      320.51      6.61 o 
  -6   9   1      304.32      340.67     17.34 o 
  -5   9   1      338.69      351.30      6.42 o 
  -4   9   1      244.86      217.07      8.81 o 
  -3   9   1      455.69      442.66      5.89 o 
  -2   9   1      583.46      589.65      7.25 o 
  -1   9   1      288.66      289.39      3.86 o 
   0   9   1       43.16       31.40      1.40 o 
   1   9   1      912.77      924.76      8.00 o 
   2   9   1      615.51      565.76      4.87 o 
   3   9   1      629.44      638.98      5.38 o 
   4   9   1      831.35      896.00     10.02 o 
   5   9   1      565.16      526.40      5.14 o 
   6   9   1      162.08      165.25      3.44 o 
   7   9   1      130.30      142.82      3.33 o 
   8   9   1       91.91       72.29      2.96 o 
   9   9   1      225.56      247.33      4.48 o 
  10   9   1       59.37       69.66      3.38 o 
  11   9   1       35.36       34.21      2.55 o 
  12   9   1      154.69      163.36      4.17 o 
  13   9   1       52.78       54.73      3.02 o 
  -8  10   1        3.81        0.95      2.87 o 
  -7  10   1        3.13        3.62      2.77 o 
  -6  10   1        9.53       -1.08      2.68 o 
  -5  10   1       18.12       11.43      3.66 o 
  -4  10   1       84.61       78.17      3.83 o 
  -3  10   1      131.62      109.94      6.10 o 
  -2  10   1       48.76       30.12      2.49 o 
  -1  10   1      104.43      117.36      3.73 o 
   0  10   1      373.95      391.68      5.42 o 
   1  10   1      290.05      267.22      4.33 o 
   2  10   1       22.40       26.67      1.63 o 
   3  10   1        5.64        4.55      1.42 o 
   4  10   1      165.46      158.75      3.54 o 
   5  10   1        0.12        1.02      1.66 o 
   6  10   1        7.84        8.24      1.82 o 
   7  10   1       42.28       37.13      2.49 o 
   8  10   1       35.42       32.99      2.24 o 
   9  10   1       21.61       22.71      2.28 o 
  10  10   1        0.17        1.02      2.08 o 
  11  10   1        0.01       -2.18      2.18 o 
  12  10   1        0.02       -0.01      2.38 o 
  -7  11   1       99.07      116.63      4.97 o 
  -6  11   1       28.27       26.83      3.07 o 
  -5  11   1      213.10      222.26      5.69 o 
  -4  11   1      411.20      451.45     17.61 o 
  -3  11   1      284.94      314.02      6.22 o 
  -2  11   1      627.88      621.71     16.94 o 
  -1  11   1      238.10      220.57      5.07 o 
   0  11   1       83.63       92.14      4.88 o 
   1  11   1      695.42      720.00     22.90 o 
   2  11   1      151.68      158.30      3.49 o 
   3  11   1        5.04        5.20      1.82 o 
   4  11   1       38.88       33.44      2.08 o 
   5  11   1       87.57       72.39      2.92 o 
   6  11   1      176.24      172.71      5.52 o 
   7  11   1       95.65      101.88      3.38 o 
   8  11   1       12.37       14.01      2.73 o 
   9  11   1       22.33       17.01      3.56 o 
  10  11   1       57.97       65.46      4.95 o 
  11  11   1       68.48       80.54      7.46 o 
  12  11   1       77.35       96.50      4.12 o 
  -5  12   1        1.11       -2.66      2.66 o 
  -4  12   1        0.30       -0.95      2.68 o 
  -3  12   1        3.63        4.20      2.68 o 
  -2  12   1       17.27       15.74      3.52 o 
  -1  12   1       29.69       20.43      2.77 o 
   0  12   1       90.54       90.47      6.50 o 
   1  12   1       46.75       39.98      4.06 o 
   2  12   1       12.27       12.68      2.03 o 
   3  12   1        0.04       -1.79      2.59 o 
   4  12   1       24.82       23.16      2.19 o 
   5  12   1       24.38       25.45      2.37 o 
   6  12   1       13.20       10.91      2.13 o 
   7  12   1       10.30       11.72      2.24 o 
   8  12   1       20.97       19.22      2.36 o 
   9  12   1        0.99        1.64      2.24 o 
  10  12   1        0.46       -0.43      2.29 o 
  11  12   1        5.19        5.26      2.60 o 
  -4  13   1       94.39      119.94      4.79 o 
  -3  13   1       32.98       32.35      3.16 o 
  -2  13   1       48.33       42.04      3.35 o 
  -1  13   1      190.00      187.58      5.36 o 
   0  13   1      150.53      171.89      4.97 o 
   1  13   1       85.08       90.27      3.65 o 
   2  13   1       95.42       99.34      5.20 o 
   3  13   1       44.38       48.42      2.60 o 
   4  13   1       62.59       59.53      2.85 o 
   5  13   1      219.46      243.87      4.85 o 
   6  13   1      268.96      293.14      6.72 o 
   7  13   1      141.67      150.87      8.29 o 
   8  13   1       32.21       36.89      2.66 o 
   9  13   1        2.57        1.35      3.58 o 
  10  13   1       25.66       16.73      2.66 o 
  -1  14   1        1.30        2.30      2.87 o 
   0  14   1        0.06        1.20      2.77 o 
   1  14   1        0.58        1.09      2.29 o 
   2  14   1        2.21       -0.55      2.24 o 
   3  14   1        0.01       -2.19      2.19 o 
   4  14   1       23.32       30.40      2.66 o 
   5  14   1        3.06        3.10      2.52 o 
   6  14   1        1.83        2.34      2.40 o 
   7  14   1        0.08       -2.40      2.40 o 
   8  14   1       16.66       14.49      2.78 o 
  -7 -14   2       81.65       87.81      3.80 o 
  -6 -14   2      111.26      120.59      3.96 o 
  -5 -14   2      216.99      251.52      6.08 o 
  -4 -14   2      176.14      179.62      4.53 o 
  -3 -14   2      197.24      209.10      8.26 o 
  -2 -14   2      238.20      232.79      5.94 o 
  -1 -14   2      138.26      140.79      5.07 o 
   0 -14   2      130.82      147.13      7.32 o 
   1 -14   2       60.44       57.71      5.15 o 
  -9 -13   2        2.60       -2.24      2.24 o 
  -8 -13   2       17.69       10.39      2.35 o 
  -7 -13   2       26.73       17.52      2.40 o 
  -6 -13   2       44.98       48.36      2.60 o 
  -5 -13   2       30.11       28.01      2.40 o 
  -4 -13   2        0.01       -1.26      2.03 o 
  -3 -13   2       10.63       12.06      3.93 o 
  -2 -13   2       20.21       22.23      2.62 o 
  -1 -13   2       41.66       33.17      2.40 o 
   0 -13   2       42.38       37.93      2.97 o 
   1 -13   2       45.65       47.15      4.88 o 
   2 -13   2       61.80       76.14      5.96 o 
   3 -13   2        5.10        4.88      4.34 o 
   4 -13   2        1.36        1.35      4.06 o 
 -11 -12   2       44.47       43.08      3.02 o 
 -10 -12   2       85.34       93.42      4.39 o 
  -9 -12   2       29.21       24.82      2.60 o 
  -8 -12   2       24.13       25.61      2.71 o 
  -7 -12   2       73.86       78.98      3.39 o 
  -6 -12   2      111.53      109.88      4.05 o 
  -5 -12   2       75.53       72.65      3.06 o 
  -4 -12   2        6.03        4.39      1.93 o 
  -3 -12   2       10.63        9.38      1.93 o 
  -2 -12   2      205.90      213.19      4.17 o 
  -1 -12   2      222.22      236.44      5.16 o 
   0 -12   2       40.73       51.18      4.88 o 
   1 -12   2      248.22      246.12      5.96 o 
   2 -12   2      161.98      171.79      4.78 o 
   3 -12   2       78.87       87.79      5.96 o 
   4 -12   2      133.91      165.02      7.05 o 
   5 -12   2       26.81       21.14      4.61 o 
 -11 -11   2        2.94        1.26      2.40 o 
 -10 -11   2        1.51       -1.82      2.24 o 
  -9 -11   2       10.19       10.30      2.29 o 
  -8 -11   2       17.09       18.54      2.13 o 
  -7 -11   2        0.59       -1.45      2.72 o 
  -6 -11   2       18.79       13.15      1.93 o 
  -5 -11   2        0.95        0.00      1.77 o 
  -4 -11   2        1.99        0.72      1.72 o 
  -3 -11   2       10.11       10.92      1.59 o 
  -2 -11   2      106.25      106.63      2.77 o 
  -1 -11   2        0.15       -0.62      1.66 o 
   0 -11   2      182.05      179.49      3.73 o 
   1 -11   2        2.53        5.02      2.20 o 
   2 -11   2        0.02       -2.30      2.30 o 
   3 -11   2        1.38       -1.71      2.20 o 
   4 -11   2        3.85       -2.28      2.28 o 
   5 -11   2      111.54      121.12      6.50 o 
   6 -11   2        9.56        8.67      4.06 o 
   7 -11   2        0.06       -2.17      3.79 o 
 -12 -10   2       43.80       45.93      3.16 o 
 -11 -10   2       82.98       79.33      3.75 o 
 -10 -10   2       25.36       28.87      2.35 o 
  -9 -10   2       30.20       35.11      2.40 o 
  -8 -10   2      121.16      116.80      3.49 o 
  -7 -10   2      130.40      129.30      3.33 o 
  -6 -10   2       33.88       36.85      2.13 o 
  -5 -10   2      225.54      213.19      3.12 o 
  -4 -10   2      134.67      141.82      2.87 o 
  -3 -10   2      168.57      181.90      3.14 o 
  -2 -10   2      578.98      571.20      5.47 o 
  -1 -10   2      639.11      671.92      7.00 o 
   0 -10   2        9.78        8.61      1.71 o 
   1 -10   2       45.26       36.23      2.22 o 
   2 -10   2       47.75       53.72      2.99 o 
   3 -10   2      142.23      140.78      3.37 o 
   4 -10   2      297.10      291.26      5.82 o 
   5 -10   2      152.51      151.23      5.69 o 
   6 -10   2       87.05       89.42      6.23 o 
   7 -10   2      161.37      180.19      7.32 o 
   8 -10   2      164.43      191.30      7.86 o 
 -13  -9   2       14.37        7.61      2.49 o 
 -12  -9   2       34.87       27.21      2.55 o 
 -11  -9   2       48.26       44.32      2.65 o 
 -10  -9   2        6.84        9.24      2.23 o 
  -9  -9   2       15.81       14.05      2.03 o 
  -8  -9   2      106.65      106.23      3.18 o 
  -7  -9   2       52.83       42.66      1.90 o 
  -6  -9   2       38.88       38.55      1.76 o 
  -5  -9   2      251.14      248.17      3.13 o 
  -4  -9   2       43.05       41.21      1.39 o 
  -3  -9   2       19.01       20.79      1.28 o 
  -2  -9   2        5.27        2.45      1.08 o 
  -1  -9   2        4.56        2.99      1.25 o 
   0  -9   2      130.64      127.60      2.57 o 
   1  -9   2      207.88      199.81      3.04 o 
   2  -9   2      390.56      408.82      4.70 o 
   3  -9   2        0.82        0.45      1.51 o 
   4  -9   2        2.09        5.62      1.83 o 
   5  -9   2       76.92       79.63      3.01 o 
   6  -9   2        0.53       -2.71      2.71 o 
   7  -9   2       16.64       17.15      3.79 o 
   8  -9   2        0.21       -3.79      3.79 o 
   9  -9   2        0.46       -3.79      3.79 o 
 -13  -8   2        8.10        7.75      2.40 o 
 -12  -8   2       45.57       39.00      2.68 o 
 -11  -8   2      181.19      188.84      4.22 o 
 -10  -8   2       49.94       52.19      2.50 o 
  -9  -8   2      158.41      146.09      3.49 o 
  -8  -8   2      504.32      490.80      6.36 o 
  -7  -8   2      945.47     1006.16      9.65 o 
  -6  -8   2      203.92      210.32      2.61 o 
  -5  -8   2      267.61      254.97      2.76 o 
  -4  -8   2     1375.28     1415.83     11.39 o 
  -3  -8   2      797.71      787.02      5.76 o 
  -2  -8   2      557.86      522.59      4.85 o 
  -1  -8   2      290.22      253.42      3.22 o 
   0  -8   2      261.85      210.94      2.91 o 
   1  -8   2       72.48       73.79      2.03 o 
   2  -8   2      331.47      347.65      4.77 o 
   3  -8   2     1136.02     1050.10      9.95 o 
   4  -8   2     1761.50     1758.20     15.95 o 
   5  -8   2      474.47      507.25      6.64 o 
   6  -8   2       27.63       22.31      1.98 o 
   7  -8   2       81.56       85.63      3.63 o 
   8  -8   2       50.92       40.55      2.85 o 
   9  -8   2       56.66       52.30      4.88 o 
  10  -8   2       15.96        8.94      4.61 o 
 -14  -7   2        0.02       -2.58      2.97 o 
 -13  -7   2        0.05        1.35      2.19 o 
 -12  -7   2       18.73       17.38      2.24 o 
 -11  -7   2       10.42        8.04      2.03 o 
 -10  -7   2       81.92       96.13      3.63 o 
  -9  -7   2       13.82        7.35      1.77 o 
  -8  -7   2        9.33        9.10      1.45 o 
  -7  -7   2        0.45       -1.08      1.08 o 
  -6  -7   2       61.91       58.00      1.62 o 
  -5  -7   2      150.23      160.57      2.10 o 
  -4  -7   2       42.37       60.93      1.50 o 
  -3  -7   2       33.91       43.54      2.53 o 
  -2  -7   2        0.35        1.05      0.73 o 
  -1  -7   2      373.14      417.14      3.90 o 
   0  -7   2        7.18        2.76      0.98 o 
   1  -7   2       11.47       14.24      1.04 o 
   2  -7   2      272.50      249.84      3.14 o 
   3  -7   2      558.79      588.14      6.53 o 
   4  -7   2      335.80      338.84      4.09 o 
   5  -7   2       21.63        7.52      1.51 o 
   6  -7   2      370.36      323.48      4.84 o 
   7  -7   2       14.54        3.89      1.71 o 
   8  -7   2       48.77       42.11      2.77 o 
   9  -7   2       25.53       19.84      2.73 o 
  10  -7   2       15.45       15.72      4.06 o 
  11  -7   2        0.32        0.27      4.06 o 
 -14  -6   2       53.99       65.59      3.83 o 
 -13  -6   2       34.72       33.85      3.16 o 
 -12  -6   2       21.64       14.26      2.19 o 
 -11  -6   2      131.30      137.23      3.49 o 
 -10  -6   2       71.10       78.31      3.00 o 
  -9  -6   2        8.90        7.41      1.81 o 
  -8  -6   2        1.47       -0.27      1.05 o 
  -7  -6   2        3.51        0.67      1.07 o 
  -6  -6   2      143.43      133.85      1.97 o 
  -5  -6   2      143.43      137.77      1.92 o 
  -4  -6   2      973.78      910.51      6.89 o 
  -3  -6   2     2008.94     1980.83     14.19 o 
  -2  -6   2     1774.46     1819.96     13.03 o 
  -1  -6   2     1547.67     1459.53     11.61 o 
   0  -6   2     1307.98     1200.09      9.64 o 
   1  -6   2     1037.52     1135.30      9.16 o 
   2  -6   2      659.62      610.16      9.00 o 
   3  -6   2     1089.40     1074.67      9.85 o 
   4  -6   2      577.03      622.38      6.23 o 
   5  -6   2      434.53      430.46      4.77 o 
   6  -6   2      208.03      189.02      3.04 o 
   7  -6   2      172.76      145.46      3.23 o 
   8  -6   2       11.32       13.34      2.19 o 
   9  -6   2      139.55      163.03      4.50 o 
  10  -6   2      147.94      146.05      6.77 o 
  11  -6   2       81.87       88.88      6.77 o 
 -14  -5   2        2.86       -0.96      3.79 o 
 -13  -5   2       18.86       13.10      2.97 o 
 -12  -5   2       15.02        8.81      2.68 o 
 -11  -5   2       62.43       51.41      2.45 o 
 -10  -5   2      164.47      163.09      3.54 o 
  -9  -5   2        7.99        7.89      1.42 o 
  -8  -5   2      169.66      167.35      2.32 o 
  -7  -5   2      103.04      106.91      2.06 o 
  -6  -5   2     1380.12     1413.31     10.40 o 
  -5  -5   2     1180.39     1286.02      9.46 o 
  -4  -5   2       15.78        9.45      0.70 o 
  -3  -5   2      182.95      196.25      1.86 o 
  -2  -5   2     1551.07     1745.97     11.51 o 
  -1  -5   2     1492.81     1597.21     10.99 o 
   0  -5   2     4415.04     4856.09     34.01 o 
   1  -5   2       21.67       30.24      0.92 o 
   2  -5   2       13.34       15.27      0.70 o 
   3  -5   2       99.81       93.27      1.86 o 
   4  -5   2      301.66      316.66      3.58 o 
   5  -5   2     1215.75     1173.32     17.66 o 
   6  -5   2      262.05      286.01      3.62 o 
   7  -5   2       22.53       22.72      2.29 o 
   8  -5   2      278.20      239.89      3.45 o 
   9  -5   2       61.83       45.19      2.23 o 
  10  -5   2        5.25        3.02      1.97 o 
  11  -5   2        0.01        0.54      4.06 o 
  12  -5   2       16.75        8.67      4.34 o 
 -14  -4   2       14.13       12.35      2.97 o 
 -13  -4   2       17.62       19.00      2.97 o 
 -12  -4   2       70.67       65.53     10.30 o 
 -11  -4   2      273.39      286.81      5.75 o 
 -10  -4   2      283.20      278.01      5.56 o 
  -9  -4   2      182.60      178.65      2.69 o 
  -8  -4   2      261.40      240.82      3.32 o 
  -7  -4   2     1308.93     1241.40      8.62 o 
  -6  -4   2     1851.74     1805.64     15.03 o 
  -5  -4   2     2282.41     2200.23     14.53 o 
  -4  -4   2      402.99      417.08      2.97 o 
  -3  -4   2     1276.12     1226.12      7.21 o 
  -2  -4   2      106.10       98.49      1.06 o 
  -1  -4   2     1492.57     1649.96     10.12 o 
   0  -4   2      279.69      265.80      1.96 o 
   1  -4   2     1831.28     1910.34     12.46 o 
   2  -4   2     2911.49     2939.37     17.80 o 
   3  -4   2     5489.47     5754.46     40.13 o 
   4  -4   2     3316.19     3396.03     35.90 o 
   5  -4   2     1343.03     1276.88     15.05 o 
   6  -4   2     1008.51      997.62      8.31 o 
   7  -4   2      580.23      535.75      6.32 o 
   8  -4   2       21.05       23.59      1.52 o 
   9  -4   2       69.88       84.68      3.67 o 
  10  -4   2      262.02      236.58      5.27 o 
  11  -4   2       28.24       23.37      2.85 o 
  12  -4   2       89.71      130.06      7.05 o 
 -14  -3   2       28.89       27.48      3.35 o 
 -13  -3   2       27.48       18.82      2.97 o 
 -12  -3   2       19.50       12.22      2.58 o 
 -11  -3   2       18.94       10.05      2.49 o 
 -10  -3   2       31.39       28.03      2.39 o 
  -9  -3   2      123.19      123.19      2.28 o 
  -8  -3   2     1045.99     1053.92      7.50 o 
  -7  -3   2        0.03       -0.82      0.82 o 
  -6  -3   2       70.12       55.26      1.30 o 
  -5  -3   2      271.71      292.50      2.46 o 
  -4  -3   2    11888.97    11918.36     72.75 o 
  -3  -3   2     3190.97     3455.48     20.42 o 
  -2  -3   2      379.36      476.70      3.37 o 
  -1  -3   2     5546.78     5360.88     30.65 o 
   0  -3   2     3659.52     3767.59     21.54 o 
   1  -3   2     2511.54     2450.19     13.99 o 
   2  -3   2     1153.14     1249.12      7.71 o 
   3  -3   2     4145.28     4352.60     35.45 o 
   4  -3   2      436.16      427.42      3.22 o 
   5  -3   2      390.94      394.01      4.16 o 
   6  -3   2      538.48      576.12      5.72 o 
   7  -3   2      342.68      330.68      3.95 o 
   8  -3   2       23.63       32.79      1.51 o 
   9  -3   2       54.49       50.86      2.92 o 
  10  -3   2       39.38       30.76      2.58 o 
  11  -3   2       22.02       22.00      2.47 o 
  12  -3   2       43.43       44.94      5.01 o 
  13  -3   2       10.92        6.77      4.34 o 
 -14  -2   2       14.41       20.95      3.26 o 
 -13  -2   2       35.00       31.29      3.52 o 
 -12  -2   2       47.86       52.03      3.25 o 
 -11  -2   2      400.77      424.46     10.70 o 
 -10  -2   2       93.41       88.33      3.45 o 
  -9  -2   2      125.38      110.00      2.47 o 
  -8  -2   2      566.62      559.90      5.21 o 
  -7  -2   2     1848.71     1877.74     24.49 o 
  -6  -2   2     2980.98     2978.94     19.56 o 
  -5  -2   2      652.70      555.07      4.08 o 
  -4  -2   2     1462.12     1574.88      8.78 o 
  -3  -2   2    12099.15    12207.91     67.16 o 
  -2  -2   2    26514.51    26817.69    226.49 o 
  -1  -2   2      723.24      558.93      3.29 o 
   0  -2   2     3527.78     3526.60     21.42 o 
   1  -2   2    15825.73    15406.03    106.90 o 
   2  -2   2     1952.08     1854.54     11.24 o 
   3  -2   2     1479.95     1445.20      8.86 o 
   4  -2   2      100.49      169.97      1.96 o 
   5  -2   2       56.71       34.13      1.03 o 
   6  -2   2      124.38       99.08      2.61 o 
   7  -2   2      129.11      112.63      3.04 o 
   8  -2   2      591.55      596.35      6.18 o 
   9  -2   2      329.84      338.58      6.10 o 
  10  -2   2       79.30       72.49      3.99 o 
  11  -2   2       47.56       57.39      3.24 o 
  12  -2   2       19.48       22.27      2.73 o 
  13  -2   2       18.60       22.76      4.34 o 
 -14  -1   2       88.74       98.88      4.69 o 
 -13  -1   2       19.68       14.46      2.97 o 
 -12  -1   2       11.29       11.95      2.68 o 
 -11  -1   2      122.65      128.44      4.22 o 
 -10  -1   2      190.71      187.06      4.50 o 
  -9  -1   2       82.02       78.18      2.23 o 
  -8  -1   2      486.87      459.51      8.87 o 
  -7  -1   2       90.07      107.75      1.89 o 
  -6  -1   2       30.33       19.06      1.35 o 
  -5  -1   2      281.85      242.48      2.60 o 
  -4  -1   2      239.47      225.40      1.73 o 
  -3  -1   2      503.81      509.25      2.86 o 
  -2  -1   2        1.54        3.94      0.38 o 
  -1  -1   2     1929.12     1909.07      9.57 o 
   0  -1   2     1778.93     1937.42     17.35 o 
   1  -1   2     1663.94     1706.89     12.05 o 
   2  -1   2      166.41      173.99      1.26 o 
   3  -1   2      305.92      302.06      2.25 o 
   4  -1   2      221.85      213.45      1.70 o 
   5  -1   2     2277.37     2366.42     18.27 o 
   6  -1   2        7.18        3.76      0.68 o 
   7  -1   2       13.86       11.36      0.90 o 
   8  -1   2       17.05       16.58      1.08 o 
   9  -1   2        8.94        6.54      1.39 o 
  10  -1   2       95.71       89.45      2.86 o 
  11  -1   2       18.45       20.02      2.49 o 
  12  -1   2        6.17        2.33      3.93 o 
  13  -1   2       14.95        8.56      2.77 o 
  14  -1   2       25.08       27.91      4.88 o 
 -14   0   2       10.76       14.25      3.26 o 
 -13   0   2       49.46       47.07      4.61 o 
 -12   0   2      101.99      114.63      5.15 o 
 -11   0   2      114.03      119.34      4.12 o 
 -10   0   2       19.79       19.15      2.30 o 
  -9   0   2       20.29       18.98      1.96 o 
  -8   0   2     1263.84     1244.98     10.67 o 
  -7   0   2      504.07      481.02      4.48 o 
  -6   0   2     1168.47     1146.38      9.35 o 
  -5   0   2      544.61      496.85      4.36 o 
  -4   0   2      141.47      101.90      1.49 o 
  -3   0   2     1141.15     1139.14      6.45 o 
  -2   0   2     2284.24     2044.94     11.39 o 
  -1   0   2      589.45      644.79      3.44 o 
   0   0   2     2906.10     3250.75     43.87 o 
   1   0   2       11.01       14.80      1.96 o 
   2   0   2       41.51       44.44      1.20 o 
   3   0   2     4435.47     4318.86     22.65 o 
   4   0   2      221.69      173.53      1.38 o 
   5   0   2      269.22      219.78      1.93 o 
   6   0   2     1135.46     1053.64      7.88 o 
   7   0   2      649.28      658.02      5.25 o 
   8   0   2      868.83      890.45      8.35 o 
   9   0   2      174.00      177.20      2.94 o 
  10   0   2       25.98       22.82      1.88 o 
  11   0   2      274.40      295.33     12.46 o 
  12   0   2      272.90      290.93      6.12 o 
  13   0   2       89.42       96.35      4.28 o 
  14   0   2      211.45      272.05      9.48 o 
 -13   1   2       33.10       36.76      6.64 o 
 -12   1   2       88.67       83.69      4.12 o 
 -11   1   2       57.19       66.22      3.73 o 
 -10   1   2       56.56       58.62      3.35 o 
  -9   1   2      205.57      200.63      3.70 o 
  -8   1   2       10.08        8.80      1.02 o 
  -7   1   2       71.07       65.44      1.70 o 
  -6   1   2      169.05      181.34      2.37 o 
  -5   1   2      259.08      279.27      3.42 o 
  -4   1   2      813.17      823.72      5.68 o 
  -3   1   2      617.82      608.22      5.50 o 
  -2   1   2      421.49      392.72      2.66 o 
  -1   1   2     1860.21     1924.47     11.67 o 
   0   1   2     2452.69     2441.60     14.86 o 
   1   1   2      248.53      304.53      2.90 o 
   2   1   2      179.11      177.13      2.26 o 
   3   1   2     3358.16     3233.78     16.16 o 
   4   1   2      183.72      214.87      1.70 o 
   5   1   2        2.27       10.17      0.53 o 
   6   1   2     1346.80     1366.73     10.08 o 
   7   1   2      669.94      671.78      8.66 o 
   8   1   2      257.79      266.91      3.03 o 
   9   1   2        1.51       -0.60      1.25 o 
  10   1   2       68.08       63.27      2.66 o 
  11   1   2       47.27       45.81      2.77 o 
  12   1   2       11.52        6.50      2.49 o 
  13   1   2       21.81       21.33      2.85 o 
  14   1   2       59.39       58.80      5.15 o 
 -13   2   2       35.25       42.65      3.35 o 
 -12   2   2      183.48      220.65      5.56 o 
 -11   2   2      207.29      224.61      7.32 o 
 -10   2   2      231.68      215.73      4.98 o 
  -9   2   2      133.23      135.23      4.02 o 
  -8   2   2      529.08      518.69      5.02 o 
  -7   2   2      509.28      428.71      4.24 o 
  -6   2   2       31.08       21.33      1.04 o 
  -5   2   2       27.92       13.50      0.85 o 
  -4   2   2      499.63      581.95      4.99 o 
  -3   2   2      313.83      265.64      2.71 o 
  -2   2   2      947.01      894.79      5.98 o 
  -1   2   2     7708.30     7712.21     46.87 o 
   0   2   2    10638.20    10696.58     60.96 o 
   1   2   2      575.90      528.96      3.43 o 
   2   2   2     5334.62     5506.43     36.11 o 
   3   2   2    12317.90    12680.90     73.37 o 
   4   2   2      805.90      822.95      4.50 o 
   5   2   2      694.66      661.51      4.13 o 
   6   2   2     2083.45     2092.53     14.00 o 
   7   2   2      829.74      867.43      6.69 o 
   8   2   2     1643.66     1592.10     11.83 o 
   9   2   2       46.35       44.00      1.81 o 
  10   2   2       47.06       41.26      2.02 o 
  11   2   2      642.61      665.28     11.52 o 
  12   2   2      182.23      180.46      4.69 o 
  13   2   2       10.25       11.61      2.77 o 
  14   2   2       59.88       88.01      8.67 o 
 -13   3   2        0.04        2.30      4.74 o 
 -12   3   2      130.02      172.07      5.07 o 
 -11   3   2        3.80       -1.95      4.74 o 
 -10   3   2       15.50       19.18      2.49 o 
  -9   3   2      142.12      122.75      4.02 o 
  -8   3   2      843.86      818.25      9.39 o 
  -7   3   2        7.87        9.79      1.18 o 
  -6   3   2       19.98       12.34      0.91 o 
  -5   3   2      125.80      151.06      2.11 o 
  -4   3   2      859.29      829.84      6.91 o 
  -3   3   2     1755.37     1877.35     14.71 o 
  -2   3   2     1189.02     1166.57      8.58 o 
  -1   3   2      362.51      387.52      2.68 o 
   0   3   2     5524.99     5458.42     31.28 o 
   1   3   2      124.97      127.84      2.02 o 
   2   3   2     5866.34     5654.25     30.68 o 
   3   3   2     4427.45     4359.50     23.57 o 
   4   3   2     3017.77     3141.66     17.96 o 
   5   3   2     4079.95     4187.87     25.66 o 
   6   3   2      294.09      286.39      2.49 o 
   7   3   2      100.44      100.90      1.55 o 
   8   3   2      643.18      671.75      5.06 o 
   9   3   2        1.00       -0.81      0.85 o 
  10   3   2       20.39       23.31      1.82 o 
  11   3   2        2.69       -0.27      2.30 o 
  12   3   2       15.85       10.54      2.58 o 
  13   3   2        6.69        4.87      2.58 o 
  14   3   2       19.76       26.39      3.16 o 
 -12   4   2       10.86        7.74      2.77 o 
 -11   4   2       87.60       76.23      3.92 o 
 -10   4   2      127.21      117.51      6.37 o 
  -9   4   2      211.45      219.98      5.16 o 
  -8   4   2       49.98       57.22      4.06 o 
  -7   4   2      968.75      967.14      8.46 o 
  -6   4   2     2739.27     2756.89     22.76 o 
  -5   4   2     1349.50     1329.07     20.52 o 
  -4   4   2     3638.46     3804.82     29.44 o 
  -3   4   2     3728.04     3880.15     27.92 o 
  -2   4   2     2812.98     2934.83     26.94 o 
  -1   4   2     1567.30     1523.05     12.63 o 
   0   4   2        3.62        5.43      0.57 o 
   1   4   2       22.26       28.73      1.95 o 
   2   4   2     1442.13     1370.06      8.02 o 
   3   4   2     1367.54     1320.43      7.37 o 
   4   4   2     2795.46     2843.03     17.34 o 
   5   4   2     2998.36     3093.23     20.22 o 
   6   4   2     3058.81     3115.00     22.03 o 
   7   4   2      995.95     1012.90      7.19 o 
   8   4   2      490.58      440.52      3.64 o 
   9   4   2      131.40      128.36      2.06 o 
  10   4   2        1.45        0.14      1.14 o 
  11   4   2      231.84      238.93      8.13 o 
  12   4   2      135.45      128.71      4.20 o 
  13   4   2       24.68       26.03      2.97 o 
  14   4   2       12.72       14.42      4.61 o 
 -12   5   2       37.29       36.07      3.43 o 
 -11   5   2       24.84       21.20      3.12 o 
 -10   5   2       20.97       14.51      2.68 o 
  -9   5   2       27.87       23.25      2.85 o 
  -8   5   2        0.02        2.74      2.30 o 
  -7   5   2       28.77       19.18      1.77 o 
  -6   5   2      447.75      426.81      4.31 o 
  -5   5   2      423.99      441.81      3.64 o 
  -4   5   2      567.71      540.69      4.17 o 
  -3   5   2        5.44        1.80      1.19 o 
  -2   5   2     1043.25      979.13      8.04 o 
  -1   5   2      572.68      583.70      4.59 o 
   0   5   2      898.81     1006.23      8.17 o 
   1   5   2     1444.92     1485.30     10.77 o 
   2   5   2      446.13      443.78      6.79 o 
   3   5   2     1110.53     1170.28      7.94 o 
   4   5   2      393.42      370.64      2.78 o 
   5   5   2      120.47      135.15      1.67 o 
   6   5   2       93.32      122.95      1.82 o 
   7   5   2      211.82      224.00      2.51 o 
   8   5   2      121.03      113.65      1.82 o 
   9   5   2      150.95      148.96      2.24 o 
  10   5   2      245.71      249.45      3.55 o 
  11   5   2        3.28        1.94      1.86 o 
  12   5   2        0.05        0.36      2.39 o 
  13   5   2        0.34       -1.30      2.58 o 
  14   5   2       16.96        8.21      2.93 o 
 -11   6   2       18.45       15.44      2.44 o 
 -10   6   2       42.89       48.27      2.60 o 
  -9   6   2       16.51       19.80      2.13 o 
  -8   6   2       91.37      103.67      3.12 o 
  -7   6   2       33.22       22.92      1.93 o 
  -6   6   2      316.14      310.69      4.06 o 
  -5   6   2       50.92       60.71      1.80 o 
  -4   6   2      362.87      363.30      3.80 o 
  -3   6   2     1884.63     1790.39     13.07 o 
  -2   6   2       75.65       77.27      1.67 o 
  -1   6   2     1268.23     1260.19     10.20 o 
   0   6   2     1310.48     1220.84      9.01 o 
   1   6   2     1573.81     1545.20     11.21 o 
   2   6   2     3091.53     3035.05     21.46 o 
   3   6   2     2235.68     2174.73     15.54 o 
   4   6   2     1712.71     1760.81     11.04 o 
   5   6   2      883.39      821.20      5.90 o 
   6   6   2       68.24       68.09      1.55 o 
   7   6   2       91.12       97.03      1.86 o 
   8   6   2        5.49        3.54      1.11 o 
   9   6   2       25.41       26.19      1.66 o 
  10   6   2      119.37      122.72      3.44 o 
  11   6   2      190.74      206.81      4.22 o 
  12   6   2      137.69      145.27      3.86 o 
  13   6   2      105.49      114.32      4.48 o 
  14   6   2       16.07       14.74      3.07 o 
 -11   7   2        0.42       -1.41      2.29 o 
 -10   7   2       58.99       56.73      2.92 o 
  -9   7   2       39.05       43.82      2.60 o 
  -8   7   2      111.51      120.66      4.20 o 
  -7   7   2       98.69       96.32      3.73 o 
  -6   7   2       26.39       24.95      2.39 o 
  -5   7   2        2.54       -1.56      1.56 o 
  -4   7   2      294.37      274.63      3.27 o 
  -3   7   2     1325.28     1276.59     10.56 o 
  -2   7   2       86.87      103.05      1.75 o 
  -1   7   2      363.82      421.71      4.07 o 
   0   7   2       38.16       21.38      1.01 o 
   1   7   2       15.45       25.64      1.36 o 
   2   7   2        8.31        7.23      0.86 o 
   3   7   2       26.18       25.32      1.01 o 
   4   7   2      397.59      396.89      6.57 o 
   5   7   2       75.37      100.87      1.83 o 
   6   7   2        0.21       -0.24      0.85 o 
   7   7   2      216.74      213.18      3.41 o 
   8   7   2      323.21      340.24      4.27 o 
   9   7   2        0.08       -0.05      1.71 o 
  10   7   2       16.60       13.49      1.57 o 
  11   7   2      105.92      103.75      3.33 o 
  12   7   2        6.39        2.67      2.08 o 
  13   7   2        0.58       -0.53      2.22 o 
  14   7   2        0.00       -2.45      3.05 o 
 -10   8   2       38.20       35.41      3.35 o 
  -9   8   2      138.56      148.37     11.92 o 
  -8   8   2      187.19      181.07      4.97 o 
  -7   8   2      443.49      426.03      7.37 o 
  -6   8   2      115.53      118.21      3.92 o 
  -5   8   2      265.45      262.65      5.27 o 
  -4   8   2      919.48      869.33      9.91 o 
  -3   8   2     1623.74     1567.70     14.36 o 
  -2   8   2      397.83      405.85      4.42 o 
  -1   8   2      170.61      157.29      2.37 o 
   0   8   2      115.65      111.13      1.73 o 
   1   8   2       96.81       85.11      1.86 o 
   2   8   2      281.03      242.98      2.64 o 
   3   8   2      134.29      145.13      2.10 o 
   4   8   2     1613.31     1614.49     11.95 o 
   5   8   2      752.89      736.29      5.68 o 
   6   8   2       71.56       72.76      1.71 o 
   7   8   2      105.94      124.09      2.64 o 
   8   8   2      167.91      151.74      3.43 o 
   9   8   2       62.55       59.68      2.79 o 
  10   8   2       43.63       58.18      2.34 o 
  11   8   2       94.38       91.79      3.39 o 
  12   8   2       56.43       52.92      2.71 o 
  13   8   2       78.28       83.39      3.75 o 
  -9   9   2        0.88       -1.63      2.87 o 
  -8   9   2        5.23        4.47      2.87 o 
  -7   9   2       98.86      110.88      4.31 o 
  -6   9   2        0.72        0.69      2.39 o 
  -5   9   2       36.63       28.87      2.98 o 
  -4   9   2      244.98      254.82      5.27 o 
  -3   9   2       66.81       60.71      3.26 o 
  -2   9   2      435.06      406.32      8.27 o 
  -1   9   2      370.30      386.88      5.27 o 
   0   9   2      136.18      135.50      2.37 o 
   1   9   2       93.77      104.10      2.13 o 
   2   9   2       22.51       21.64      1.09 o 
   3   9   2       51.73       45.94      1.40 o 
   4   9   2       18.98       17.99      1.39 o 
   5   9   2       78.98       81.99      2.38 o 
   6   9   2      357.62      376.65      5.21 o 
   7   9   2       68.93       77.28      2.96 o 
   8   9   2        1.48        0.56      1.77 o 
   9   9   2        6.30        3.28      1.93 o 
  10   9   2       28.00       24.27      2.24 o 
  11   9   2       11.75        8.14      2.29 o 
  12   9   2        2.22        5.05      2.29 o 
  13   9   2       12.21       11.50      2.44 o 
  -8  10   2      163.17      212.97      5.74 o 
  -7  10   2       78.95       79.17      4.12 o 
  -6  10   2      108.46      112.42      4.48 o 
  -5  10   2      120.97      117.76      9.08 o 
  -4  10   2      234.55      224.58      7.04 o 
  -3  10   2      264.31      283.08      5.65 o 
  -2  10   2       70.14       64.35      3.35 o 
  -1  10   2       23.43       19.17      2.98 o 
   0  10   2       57.30       56.08      3.16 o 
   1  10   2       67.25       66.04      3.26 o 
   2  10   2      772.89      774.99      9.02 o 
   3  10   2      295.76      312.27      4.82 o 
   4  10   2      318.94      324.67      5.57 o 
   5  10   2      755.07      746.06      8.81 o 
   6  10   2      185.70      196.18      3.96 o 
   7  10   2      184.21      177.16      3.80 o 
   8  10   2       67.07       68.57      2.86 o 
   9  10   2       24.02       24.04      2.41 o 
  10  10   2       77.44       81.02      3.39 o 
  11  10   2      130.00      138.79      4.01 o 
  12  10   2       51.41       48.01      2.96 o 
  -7  11   2        7.42       13.88      5.69 o 
  -6  11   2        3.53        2.17      2.87 o 
  -5  11   2        7.15        2.57      2.68 o 
  -4  11   2       11.54        4.61      2.68 o 
  -3  11   2       21.20       13.11      2.58 o 
  -2  11   2       19.73       10.59      2.39 o 
  -1  11   2        6.82        2.30      2.30 o 
   0  11   2      104.24      102.46      3.82 o 
   1  11   2        0.16       -1.65      2.20 o 
   2  11   2      228.70      227.95      4.65 o 
   3  11   2       96.95       95.59      3.13 o 
   4  11   2        6.86        6.86      1.82 o 
   5  11   2        0.90       -0.78      1.82 o 
   6  11   2       49.48       44.18      2.37 o 
   7  11   2       40.94       30.85      2.35 o 
   8  11   2        2.88        2.95      2.08 o 
   9  11   2       34.80       28.54      2.45 o 
  10  11   2        0.01       -2.23      2.23 o 
  11  11   2        1.23       -2.28      2.28 o 
  12  11   2       10.11        5.91      2.60 o 
  -5  12   2       37.47       24.93      3.07 o 
  -4  12   2      166.02      192.73      5.35 o 
  -3  12   2      270.41      315.60      6.61 o 
  -2  12   2      328.82      344.10      6.89 o 
  -1  12   2       69.68       62.00      3.43 o 
   0  12   2       28.76       36.01      3.66 o 
   1  12   2       96.67      100.70      4.02 o 
   2  12   2       44.51       44.59      2.35 o 
   3  12   2       25.63       27.60      3.14 o 
   4  12   2       11.45        9.06      2.07 o 
   5  12   2      138.79      140.83      3.70 o 
   6  12   2      251.15      273.34      4.95 o 
   7  12   2      183.05      187.43      4.22 o 
   8  12   2       84.47       88.58      3.54 o 
   9  12   2       29.52       34.35      2.66 o 
  10  12   2       28.54       24.37      2.55 o 
  11  12   2       49.04       41.98      2.92 o 
  -4  13   2        1.74       -0.27      2.87 o 
  -3  13   2        0.02       -1.61      3.39 o 
  -2  13   2       53.64       53.65      3.35 o 
  -1  13   2       27.37       31.79      3.07 o 
   0  13   2        0.23       -2.68      2.68 o 
   1  13   2        2.98        2.79      2.13 o 
   2  13   2       14.56        8.78      2.24 o 
   3  13   2        7.46        8.22      2.26 o 
   4  13   2       46.75       47.24      2.60 o 
   5  13   2       11.09        6.59      2.19 o 
   6  13   2       16.05       14.23      2.34 o 
   7  13   2       54.12       54.30      5.45 o 
   8  13   2        4.71        2.44      2.35 o 
   9  13   2        0.49        0.66      2.44 o 
  -1  14   2       27.10       30.11      5.69 o 
   0  14   2       29.44       32.57      3.26 o 
   1  14   2      135.26      133.60      4.06 o 
   2  14   2      211.34      235.72      4.90 o 
   3  14   2      172.70      173.47      4.43 o 
   4  14   2      286.61      304.61      5.47 o 
   5  14   2      239.16      263.02      5.16 o 
   6  14   2       73.63       73.38      4.39 o 
   7  14   2       51.82       51.28      2.92 o 
   8  14   2       32.56       39.16      2.92 o 
  -7 -14   3        1.71        0.68      2.87 o 
  -6 -14   3        2.17        1.33      2.77 o 
  -5 -14   3        3.64        5.73      2.97 o 
  -4 -14   3       15.07       14.49      2.87 o 
  -3 -14   3        5.46        8.53      2.77 o 
  -2 -14   3       12.32       17.80      2.97 o 
  -1 -14   3       49.30       54.83      3.54 o 
   0 -14   3       40.79       39.54      5.96 o 
   1 -14   3       24.90       28.72      4.61 o 
  -9 -13   3        5.51        4.30      2.97 o 
  -8 -13   3       29.72       25.50      2.50 o 
  -7 -13   3       12.90       14.40      2.44 o 
  -6 -13   3       33.86       40.67      2.55 o 
  -5 -13   3       60.94       66.66      3.06 o 
  -4 -13   3       30.12       28.08      2.29 o 
  -3 -13   3      146.83      158.28      3.90 o 
  -2 -13   3      249.03      241.63      5.84 o 
  -1 -13   3      235.59      275.88      9.75 o 
   0 -13   3      169.65      186.96      7.32 o 
   1 -13   3       52.56       52.57      4.88 o 
   2 -13   3      116.63      120.04      6.50 o 
   3 -13   3      166.30      195.91      8.13 o 
 -10 -12   3        4.33        3.05      3.18 o 
  -9 -12   3        7.96        5.42      2.35 o 
  -8 -12   3        3.57        5.33      2.85 o 
  -7 -12   3        0.00       -2.03      2.03 o 
  -6 -12   3        4.43        0.09      1.93 o 
  -5 -12   3        4.33        5.08      2.19 o 
  -4 -12   3       19.58       19.94      2.13 o 
  -3 -12   3      278.21      277.58      4.69 o 
  -2 -12   3      129.05      127.88      3.53 o 
  -1 -12   3       47.69       43.87      2.34 o 
   0 -12   3        3.71        1.46      2.28 o 
   1 -12   3        8.20        4.61      3.52 o 
   2 -12   3        2.79        0.27      3.52 o 
   3 -12   3       18.65       13.82      4.06 o 
   4 -12   3       34.67       39.83      4.61 o 
   5 -12   3        0.32       -2.71      4.06 o 
 -11 -11   3       75.86       85.49      3.80 o 
 -10 -11   3      100.29      104.14      3.75 o 
  -9 -11   3       84.16       81.39      3.49 o 
  -8 -11   3      214.24      220.00      5.04 o 
  -7 -11   3      137.72      154.38      3.69 o 
  -6 -11   3      143.92      149.97      3.59 o 
  -5 -11   3      168.88      152.68      3.53 o 
  -4 -11   3      271.65      279.56      4.05 o 
  -3 -11   3      392.60      420.05      5.03 o 
  -2 -11   3      176.95      171.82      4.97 o 
  -1 -11   3       35.10       35.43      2.13 o 
   0 -11   3      152.65      159.98      3.86 o 
   1 -11   3      116.89      106.25      3.16 o 
   2 -11   3       36.38       43.99      2.23 o 
   3 -11   3       79.63       89.15      3.77 o 
   4 -11   3      117.48      114.89      5.96 o 
   5 -11   3      116.08      110.55      6.23 o 
   6 -11   3       48.58       44.71      4.88 o 
   7 -11   3       93.40       94.84      6.77 o 
 -12 -10   3        6.07        6.56      2.40 o 
 -11 -10   3        1.69        1.65      2.29 o 
 -10 -10   3       43.01       41.33      2.97 o 
  -9 -10   3        3.12        1.20      2.08 o 
  -8 -10   3        1.88       -0.25      1.98 o 
  -7 -10   3        1.36       -0.67      1.77 o 
  -6 -10   3       87.74       84.95      2.61 o 
  -5 -10   3       37.27       31.18      1.52 o 
  -4 -10   3       31.85       30.83      1.52 o 
  -3 -10   3      124.85      122.42      2.39 o 
  -2 -10   3        0.09       -1.18      1.18 o 
  -1 -10   3      141.85      133.87      2.74 o 
   0 -10   3        0.13        0.82      1.34 o 
   1 -10   3       88.43       84.80      2.76 o 
   2 -10   3       99.92       74.73      2.70 o 
   3 -10   3        2.72        1.21      1.66 o 
   4 -10   3        3.00        2.20      1.75 o 
   5 -10   3       35.04       32.52      4.06 o 
   6 -10   3       17.53       12.19      3.79 o 
   7 -10   3       54.52       47.42      4.61 o 
   8 -10   3        2.34       -4.06      4.06 o 
 -13  -9   3       13.47       14.82      2.66 o 
 -12  -9   3        0.67        1.86      2.28 o 
 -11  -9   3       25.18       20.36      2.35 o 
 -10  -9   3      262.31      290.50      5.00 o 
  -9  -9   3      251.26      260.15      5.05 o 
  -8  -9   3      227.80      216.86      4.12 o 
  -7  -9   3       60.43       60.89      2.43 o 
  -6  -9   3      263.42      261.29      3.65 o 
  -5  -9   3      503.03      484.60      6.87 o 
  -4  -9   3      100.16      108.69      2.57 o 
  -3  -9   3      134.83      131.68      3.19 o 
  -2  -9   3       89.51       81.31      2.01 o 
  -1  -9   3      134.64      118.06      2.36 o 
   0  -9   3      388.76      358.36      4.23 o 
   1  -9   3      408.23      442.34      6.49 o 
   2  -9   3        2.88        4.49      1.37 o 
   3  -9   3       10.03       11.88      1.45 o 
   4  -9   3       28.48       27.13      1.91 o 
   5  -9   3      224.35      250.32      4.36 o 
   6  -9   3      197.16      192.11      7.32 o 
   7  -9   3        6.06        2.98      3.79 o 
   8  -9   3       72.52       78.58      6.23 o 
   9  -9   3        4.28       -3.79      3.79 o 
 -13  -8   3       10.82        7.71      2.40 o 
 -12  -8   3       40.38       39.17      3.42 o 
 -11  -8   3        3.27        0.81      2.08 o 
 -10  -8   3       12.41        8.94      2.03 o 
  -9  -8   3       24.33       19.58      1.98 o 
  -8  -8   3        3.41       -1.45      1.45 o 
  -7  -8   3       50.98       42.30      1.84 o 
  -6  -8   3       16.92       17.02      1.40 o 
  -5  -8   3       59.87       51.88      1.81 o 
  -4  -8   3        0.46       -0.07      1.06 o 
  -3  -8   3       75.74       98.74      1.80 o 
  -2  -8   3      133.35      128.54      2.08 o 
  -1  -8   3       64.89       55.90      2.03 o 
   0  -8   3       16.92       10.42      1.18 o 
   1  -8   3        9.09        4.84      1.15 o 
   2  -8   3        0.48        2.09      1.41 o 
   3  -8   3        1.28        3.97      1.34 o 
   4  -8   3      193.11      196.77      3.29 o 
   5  -8   3        5.89        7.55      1.66 o 
   6  -8   3      255.46      251.20      4.36 o 
   7  -8   3       23.19       13.93      2.57 o 
   8  -8   3        3.17        1.08      3.52 o 
   9  -8   3       10.38        3.79      3.79 o 
  10  -8   3        9.17        4.06      4.06 o 
 -13  -7   3       50.87       50.12      4.20 o 
 -12  -7   3      119.04      120.75      3.70 o 
 -11  -7   3       48.47       49.20      3.04 o 
 -10  -7   3       36.02       42.36      2.35 o 
  -9  -7   3        1.24        1.45      1.72 o 
  -8  -7   3       53.59       47.45      1.90 o 
  -7  -7   3       10.73        5.06      1.21 o 
  -6  -7   3       78.63       65.93      1.75 o 
  -5  -7   3      873.70      893.37      6.89 o 
  -4  -7   3      626.89      643.26      5.67 o 
  -3  -7   3      317.80      270.36      2.93 o 
  -2  -7   3       87.79       81.80      1.59 o 
  -1  -7   3     1183.60     1182.32     10.74 o 
   0  -7   3     1255.51     1186.78     10.80 o 
   1  -7   3     1055.25     1044.66     10.21 o 
   2  -7   3     1032.62     1053.35      9.75 o 
   3  -7   3      589.07      533.40      5.48 o 
   4  -7   3     2950.24     3003.87     26.28 o 
   5  -7   3      949.71      939.44      9.07 o 
   6  -7   3      338.72      318.91      4.13 o 
   7  -7   3      137.21      140.50      3.43 o 
   8  -7   3       85.45       85.53      3.70 o 
   9  -7   3       95.13       97.00      5.96 o 
  10  -7   3       63.06       66.93      5.42 o 
  11  -7   3      191.69      238.99      8.94 o 
 -14  -6   3        0.16       -1.35      2.87 o 
 -13  -6   3        0.13       -2.68      2.68 o 
 -12  -6   3        1.82       -0.41      2.49 o 
 -11  -6   3        9.87        3.89      1.93 o 
 -10  -6   3        7.43        5.91      1.82 o 
  -9  -6   3        2.30        0.95      1.45 o 
  -8  -6   3      128.41      144.99      2.54 o 
  -7  -6   3      118.57      124.74      2.06 o 
  -6  -6   3      229.83      218.82      2.52 o 
  -5  -6   3      604.72      578.97      4.72 o 
  -4  -6   3       92.47       87.82      1.54 o 
  -3  -6   3      200.07      220.00      2.23 o 
  -2  -6   3      136.43      164.62      2.06 o 
  -1  -6   3       48.92       50.82      1.25 o 
   0  -6   3        6.43       16.68      0.91 o 
   1  -6   3        0.00        1.04      0.87 o 
   2  -6   3       26.34       28.05      1.15 o 
   3  -6   3       82.42      102.93      2.06 o 
   4  -6   3     1845.22     1766.56     15.74 o 
   5  -6   3      320.50      340.72      4.09 o 
   6  -6   3      246.53      215.87      3.36 o 
   7  -6   3        7.03        6.27      1.45 o 
   8  -6   3       16.90        9.40      1.75 o 
   9  -6   3        4.67        2.81      2.08 o 
  10  -6   3        0.07       -2.44      3.52 o 
  11  -6   3       12.30       12.19      4.06 o 
 -14  -5   3       12.82       11.92      3.07 o 
 -13  -5   3        7.56        4.51      2.77 o 
 -12  -5   3      116.66      110.52      4.31 o 
 -11  -5   3       57.64       71.85      3.64 o 
 -10  -5   3       17.17       13.36      1.88 o 
  -9  -5   3      173.07      159.64      2.97 o 
  -8  -5   3      432.85      443.64      3.74 o 
  -7  -5   3     1173.24     1166.29     10.79 o 
  -6  -5   3     1337.26     1305.82      9.70 o 
  -5  -5   3      981.02     1017.48      7.65 o 
  -4  -5   3     1395.61     1437.29     10.45 o 
  -3  -5   3     1879.17     1919.32     12.67 o 
  -2  -5   3     1938.02     1956.19     16.81 o 
  -1  -5   3        4.40       10.04      0.94 o 
   0  -5   3      542.73      497.05      4.26 o 
   1  -5   3     1407.56     1437.40     11.29 o 
   2  -5   3     3626.03     3744.03     26.16 o 
   3  -5   3     1378.02     1419.29     12.28 o 
   4  -5   3      946.72      908.68      8.53 o 
   5  -5   3      852.95      765.20      7.35 o 
   6  -5   3       32.61       30.84      1.45 o 
   7  -5   3       25.09       23.18      1.51 o 
   8  -5   3      256.74      267.12      5.76 o 
   9  -5   3      447.35      448.08      6.09 o 
  10  -5   3      178.00      189.94      7.32 o 
  11  -5   3      138.71      157.70      7.32 o 
  12  -5   3       79.99       78.31      6.23 o 
 -14  -4   3       16.94       17.19      3.16 o 
 -13  -4   3        3.58       -2.57      2.68 o 
 -12  -4   3       22.41       17.62      2.68 o 
 -11  -4   3       15.95        9.75      2.49 o 
 -10  -4   3       98.07       86.36      7.18 o 
  -9  -4   3       78.84       75.49      2.30 o 
  -8  -4   3       16.94       12.84      1.09 o 
  -7  -4   3      176.36      185.98      2.16 o 
  -6  -4   3      214.22      226.56      2.41 o 
  -5  -4   3     4257.01     4507.18     32.92 o 
  -4  -4   3     1935.49     2021.99     13.31 o 
  -3  -4   3      694.48      673.21      4.41 o 
  -2  -4   3       45.54       26.48      0.68 o 
  -1  -4   3       32.22       37.58      0.89 o 
   0  -4   3      573.08      651.79      4.17 o 
   1  -4   3     5990.88     6424.68     44.76 o 
   2  -4   3     2527.47     2929.17     18.93 o 
   3  -4   3       96.28      102.21      1.54 o 
   4  -4   3      422.48      421.00      3.80 o 
   5  -4   3      271.24      252.17      3.04 o 
   6  -4   3        0.08       -1.16      1.16 o 
   7  -4   3        0.43        0.36      1.04 o 
   8  -4   3       29.53       20.33      1.30 o 
   9  -4   3        0.24       -1.44      1.44 o 
  10  -4   3        4.98        4.86      1.77 o 
  11  -4   3       16.79       12.74      3.79 o 
  12  -4   3        1.18        3.52      3.79 o 
 -14  -3   3       30.86       36.69      3.54 o 
 -13  -3   3       37.67       33.12      3.16 o 
 -12  -3   3      206.37      210.81      5.28 o 
 -11  -3   3       89.01       97.14      3.83 o 
 -10  -3   3        4.40        3.25      2.11 o 
  -9  -3   3      290.70      288.92      6.72 o 
  -8  -3   3      617.39      621.74      6.22 o 
  -7  -3   3      809.37      808.73      6.34 o 
  -6  -3   3      636.62      625.51      4.59 o 
  -5  -3   3     1506.21     1508.30     10.88 o 
  -4  -3   3     7360.65     7530.74     45.56 o 
  -3  -3   3     4690.95     4618.39     26.30 o 
  -2  -3   3     1807.01     1712.38      9.83 o 
  -1  -3   3      555.29      594.56      3.54 o 
   0  -3   3     2136.07     2183.36     13.19 o 
   1  -3   3     2032.22     1973.92     12.77 o 
   2  -3   3     3660.64     3707.75     25.89 o 
   3  -3   3     2379.37     2405.43     16.85 o 
   4  -3   3     1987.98     1958.41     15.24 o 
   5  -3   3      225.46      211.42      2.50 o 
   6  -3   3      324.44      316.49      3.62 o 
   7  -3   3      159.05      153.15      2.68 o 
   8  -3   3        1.59        2.52      1.28 o 
   9  -3   3       36.08       32.47      3.50 o 
  10  -3   3       69.05       68.13      2.85 o 
  11  -3   3        1.41        0.65      2.39 o 
  12  -3   3       45.03       53.38      4.88 o 
  13  -3   3       40.03       37.66      4.88 o 
 -14  -2   3        1.58       -2.87      2.87 o 
 -13  -2   3       12.18        9.13      2.97 o 
 -12  -2   3        3.87       -2.49      2.49 o 
 -11  -2   3      105.67       98.27      3.83 o 
 -10  -2   3       46.67       39.71      2.68 o 
  -9  -2   3       47.91       45.14      3.92 o 
  -8  -2   3      665.63      599.59      5.52 o 
  -7  -2   3      525.57      551.27      5.04 o 
  -6  -2   3      650.88      656.04      4.80 o 
  -5  -2   3     1015.29     1050.59      6.79 o 
  -4  -2   3       63.72       67.73      0.92 o 
  -3  -2   3      399.19      405.32      2.48 o 
  -2  -2   3     2558.88     2694.81     15.10 o 
  -1  -2   3     2095.71     2358.45     12.87 o 
   0  -2   3        5.01        8.74      0.33 o 
   1  -2   3     1621.22     1757.26     11.52 o 
   2  -2   3       74.72       57.36      0.71 o 
   3  -2   3      393.96      361.06      2.62 o 
   4  -2   3      546.15      528.67      4.51 o 
   5  -2   3      244.32      270.49      2.69 o 
   6  -2   3      325.01      307.92      4.07 o 
   7  -2   3      316.64      310.07      4.93 o 
   8  -2   3      464.52      456.03      4.98 o 
   9  -2   3        0.01        1.79      1.34 o 
  10  -2   3       82.26       86.84      3.61 o 
  11  -2   3        5.11        0.08      2.20 o 
  12  -2   3       53.08       48.50      4.61 o 
  13  -2   3       47.80       57.99      5.15 o 
 -14  -1   3      105.98      116.80      4.88 o 
 -13  -1   3       58.35       75.85      4.34 o 
 -12  -1   3       68.00       74.53      4.61 o 
 -11  -1   3      400.98      408.11      7.28 o 
 -10  -1   3      221.90      223.28      4.98 o 
  -9  -1   3      137.20      127.74      3.02 o 
  -8  -1   3      245.91      217.63      2.79 o 
  -7  -1   3      498.75      506.72      4.30 o 
  -6  -1   3      735.89      675.39      5.29 o 
  -5  -1   3     2399.18     2320.57     22.18 o 
  -4  -1   3     3328.63     3386.84     18.49 o 
  -3  -1   3     3015.88     2927.17     15.33 o 
  -2  -1   3     1620.66     1621.18      8.17 o 
  -1  -1   3      331.48      329.97      3.08 o 
   1  -1   3     2531.13     2356.46     31.42 o 
   2  -1   3     1371.31     1442.26      9.59 o 
   3  -1   3       41.52       30.62      0.69 o 
   4  -1   3     4417.15     4411.78     27.36 o 
   5  -1   3     2548.96     2696.14     23.65 o 
   6  -1   3      326.74      285.82      3.25 o 
   7  -1   3      754.86      757.31      7.21 o 
   8  -1   3      262.71      257.69      4.54 o 
   9  -1   3      579.38      559.42      5.96 o 
  10  -1   3      829.08      833.06      9.64 o 
  11  -1   3      471.48      494.85     12.46 o 
  12  -1   3      162.75      184.68      4.97 o 
  13  -1   3      128.60      126.27      6.50 o 
  14  -1   3       22.83       27.10      4.61 o 
 -14   0   3       19.77       27.12      5.96 o 
 -13   0   3        3.29        1.49      3.12 o 
 -12   0   3       78.83       96.39      4.39 o 
 -11   0   3      207.63      217.93      5.27 o 
 -10   0   3        4.87       -2.11      2.11 o 
  -9   0   3      357.27      380.61      8.35 o 
  -8   0   3       78.30       82.40      1.75 o 
  -7   0   3       64.56       71.31      1.54 o 
  -6   0   3      376.10      362.28      3.21 o 
  -5   0   3      201.36      219.15      1.98 o 
  -4   0   3      228.63      265.42      1.99 o 
  -3   0   3       15.86       18.30      0.81 o 
  -2   0   3     8895.39     9057.49     47.50 o 
  -1   0   3    10931.68    11206.35     64.69 o 
   0   0   3     1126.80     1196.49     26.69 o 
   1   0   3     9210.16     9816.95    102.68 o 
   2   0   3     2038.62     2179.41     13.44 o 
   3   0   3      377.98      377.15      2.16 o 
   4   0   3      856.06      816.89      4.72 o 
   5   0   3        2.52       -0.52      0.52 o 
   6   0   3      175.60      195.81      2.23 o 
   7   0   3      423.23      433.89      4.09 o 
   8   0   3       28.38       30.33      1.35 o 
   9   0   3      317.77      338.86      7.63 o 
  10   0   3        0.07       -1.59      1.59 o 
  11   0   3       24.18       20.46      1.98 o 
  12   0   3        4.04        4.00      2.47 o 
  13   0   3        0.01        2.98      3.79 o 
  14   0   3        6.04        6.77      4.34 o 
 -13   1   3      103.01      116.24      4.69 o 
 -12   1   3      189.73      231.76      5.65 o 
 -11   1   3      815.00      844.56     18.02 o 
 -10   1   3      921.53      913.75     12.84 o 
  -9   1   3       35.09       33.71      2.39 o 
  -8   1   3      327.92      311.12      3.49 o 
  -7   1   3       72.26       56.30      1.24 o 
  -6   1   3     1169.77     1150.42      8.00 o 
  -5   1   3     1068.76     1078.32      8.04 o 
  -4   1   3     1591.31     1588.97     10.56 o 
  -3   1   3      800.49      738.51      4.74 o 
  -2   1   3    10947.15    10478.08     63.52 o 
  -1   1   3      158.12      152.34      2.43 o 
   0   1   3     4932.42     5336.13     32.26 o 
   1   1   3     4454.00     4449.96     23.35 o 
   2   1   3     1886.76     1966.63      9.86 o 
   4   1   3     4475.08     4442.92     23.18 o 
   5   1   3     5790.67     5976.12     36.25 o 
   6   1   3      907.52      815.37      6.30 o 
   7   1   3      793.22      727.08      7.96 o 
   8   1   3       88.86       75.46      1.89 o 
   9   1   3      340.56      321.47      3.96 o 
  10   1   3      218.15      234.45      4.11 o 
  11   1   3        2.60        0.83      1.75 o 
  12   1   3        2.47        2.63      2.47 o 
  13   1   3       37.11       44.21      3.24 o 
  14   1   3       97.31      141.44      7.05 o 
 -13   2   3        2.35        0.63      2.97 o 
 -12   2   3        1.85        3.14      2.77 o 
 -11   2   3      156.95      158.16      5.42 o 
 -10   2   3       93.75      107.52      4.88 o 
  -9   2   3        0.12        1.22      2.85 o 
  -8   2   3     1095.72     1078.07     10.23 o 
  -7   2   3      730.64      729.62      6.47 o 
  -6   2   3      176.63      175.98      2.33 o 
  -5   2   3       41.49       36.85      1.17 o 
  -4   2   3      398.81      408.80      3.45 o 
  -3   2   3      610.73      612.42      4.06 o 
  -2   2   3       46.38       45.70      0.85 o 
  -1   2   3      862.64      883.98      5.51 o 
   0   2   3        6.26       10.35      0.40 o 
   1   2   3     4437.04     4483.12     25.67 o 
   2   2   3     2874.06     2832.14     14.67 o 
   3   2   3      200.37      197.07      1.31 o 
   4   2   3     1139.10     1156.77      6.51 o 
   5   2   3        0.12        1.51      0.77 o 
   6   2   3        8.46        7.50      0.82 o 
   7   2   3     1223.23     1198.43      9.88 o 
   8   2   3       69.09       76.44      1.79 o 
   9   2   3       49.59       44.41      1.66 o 
  10   2   3       65.00       58.38      3.22 o 
  11   2   3       20.21       23.94      1.98 o 
  12   2   3        0.62        3.83      2.39 o 
  13   2   3       77.20       77.21      4.20 o 
  14   2   3       28.95       19.78      4.61 o 
 -13   3   3       45.95       47.31      3.54 o 
 -12   3   3       17.06       20.57      3.07 o 
 -11   3   3       65.63       58.66      3.35 o 
 -10   3   3       16.17       16.21      2.49 o 
  -9   3   3       13.66       17.95      3.25 o 
  -8   3   3      101.56      111.35      3.66 o 
  -7   3   3      117.04      115.56      3.75 o 
  -6   3   3     1759.75     1804.33     14.44 o 
  -5   3   3     1921.26     1867.07     14.81 o 
  -4   3   3     1476.19     1324.73      9.96 o 
  -3   3   3     1987.14     1859.43     14.47 o 
  -2   3   3     1742.42     1773.47     10.92 o 
  -1   3   3      800.26      807.37      4.83 o 
   0   3   3        9.19       22.52      1.00 o 
   1   3   3      363.80      330.88      2.31 o 
   2   3   3      189.90      174.68      1.57 o 
   3   3   3     3385.11     3416.45     17.59 o 
   4   3   3     3806.13     3673.37     19.10 o 
   5   3   3     2548.84     2486.79     15.36 o 
   6   3   3       58.68       60.71      1.23 o 
   7   3   3      229.83      206.28      2.10 o 
   8   3   3      225.43      209.46      2.37 o 
   9   3   3       14.02       17.40      1.27 o 
  10   3   3      281.99      277.98      3.83 o 
  11   3   3       20.69       19.57      2.39 o 
  12   3   3       40.73       42.63      4.88 o 
  13   3   3      177.82      187.69      5.07 o 
  14   3   3      116.43      128.71      7.05 o 
 -12   4   3       31.51       37.17      3.26 o 
 -11   4   3       13.18        9.61      2.77 o 
 -10   4   3       44.62       37.26      2.87 o 
  -9   4   3        4.18        1.08      2.30 o 
  -8   4   3       47.82       40.30      3.66 o 
  -7   4   3        0.27        0.88      1.14 o 
  -6   4   3       43.22       35.14      1.49 o 
  -5   4   3        0.62       -0.64      0.75 o 
  -4   4   3      751.70      732.62      6.28 o 
  -3   4   3      123.42      115.78      2.71 o 
  -2   4   3     3473.91     3821.69     24.87 o 
  -1   4   3     6352.79     6937.56     45.14 o 
   0   4   3     4713.53     4850.52     27.55 o 
   1   4   3      451.94      417.10      2.89 o 
   2   4   3      243.83      236.25      1.68 o 
   3   4   3      824.27      789.21      5.12 o 
   4   4   3     2320.98     2479.91     15.76 o 
   5   4   3     2639.00     2746.57     19.43 o 
   6   4   3      318.38      338.25      2.87 o 
   7   4   3        2.18        2.91      0.95 o 
   8   4   3        1.72        3.05      0.85 o 
   9   4   3       47.32       50.94      1.52 o 
  10   4   3        6.32        5.72      1.27 o 
  11   4   3       19.13       14.52      3.93 o 
  12   4   3       12.86        7.86      2.47 o 
  13   4   3        7.02        3.76      2.66 o 
  14   4   3        0.48       -4.06      4.06 o 
 -12   5   3       20.70       22.99      3.26 o 
 -11   5   3       35.30       35.66      3.26 o 
 -10   5   3      142.01      150.28      6.91 o 
  -9   5   3      188.16      210.77      5.07 o 
  -8   5   3      343.92      327.65      6.22 o 
  -7   5   3       99.26       78.11      3.45 o 
  -6   5   3        1.76       -0.95      0.95 o 
  -5   5   3      394.82      348.07      9.38 o 
  -4   5   3      654.81      594.58      4.89 o 
  -3   5   3     1270.95     1301.08      9.62 o 
  -2   5   3     3595.85     3865.00     29.83 o 
  -1   5   3      336.35      309.55      2.77 o 
   0   5   3      494.92      436.05      3.61 o 
   1   5   3     3313.02     3348.32     23.59 o 
   2   5   3      708.07      664.19      4.44 o 
   3   5   3      730.49      755.74      5.32 o 
   4   5   3     3304.62     3494.20     21.34 o 
   5   5   3     2586.97     2451.14     16.16 o 
   6   5   3     2195.56     2162.70     15.54 o 
   7   5   3     1086.90     1120.05      7.94 o 
   8   5   3      837.95      822.00      6.10 o 
   9   5   3      286.55      298.42      3.17 o 
  10   5   3      316.68      329.18      5.13 o 
  11   5   3      208.66      213.72      4.17 o 
  12   5   3       93.77      107.41      7.45 o 
  13   5   3      104.79      106.63      4.59 o 
  14   5   3        9.90        3.22      3.12 o 
 -11   6   3       15.71       20.06      3.77 o 
 -10   6   3       10.15        5.06      2.47 o 
  -9   6   3      166.52      163.58      4.01 o 
  -8   6   3        0.01       -1.88      1.93 o 
  -7   6   3       63.92       44.89      2.24 o 
  -6   6   3      363.01      345.87      5.01 o 
  -5   6   3      474.85      528.33      4.63 o 
  -4   6   3     1661.00     1589.67     17.71 o 
  -3   6   3      608.32      625.83      5.62 o 
  -2   6   3       46.34       52.10      1.55 o 
  -1   6   3       47.90       60.43      1.54 o 
   0   6   3        1.48       -0.75      0.75 o 
   1   6   3      133.94      180.65      2.03 o 
   2   6   3      406.77      460.05      3.55 o 
   3   6   3      713.71      735.01      5.28 o 
   4   6   3       35.57       32.02      1.05 o 
   5   6   3        0.29       -0.14      0.77 o 
   6   6   3        0.90        4.95      0.83 o 
   7   6   3        0.05        6.96      1.01 o 
   8   6   3        4.13        2.96      1.09 o 
   9   6   3        7.87        7.11      1.26 o 
  10   6   3        0.39       -2.31      2.31 o 
  11   6   3       19.94       18.17      2.08 o 
  12   6   3        2.24        2.57      2.02 o 
  13   6   3       36.58       37.84      3.24 o 
  14   6   3        0.20       -0.78      2.85 o 
 -10   7   3      103.62      117.88      3.85 o 
  -9   7   3      270.14      274.90      4.95 o 
  -8   7   3      180.61      187.88      5.21 o 
  -7   7   3       29.98       20.63      2.08 o 
  -6   7   3      379.27      385.10      6.71 o 
  -5   7   3     1172.54     1168.43     15.52 o 
  -4   7   3     1477.14     1431.65     16.87 o 
  -3   7   3      323.53      311.99      3.41 o 
  -2   7   3     1108.78     1157.41     10.74 o 
  -1   7   3     1765.23     1679.14     13.47 o 
   0   7   3      648.72      606.50      5.40 o 
   1   7   3     1135.29     1224.47      8.47 o 
   2   7   3      565.08      520.73      4.04 o 
   3   7   3      210.93      183.61      2.03 o 
   4   7   3      444.33      424.52      3.76 o 
   5   7   3      722.28      703.79      5.66 o 
   6   7   3      279.62      277.68      2.69 o 
   7   7   3       20.70       21.85      1.22 o 
   8   7   3       52.80       63.86      2.27 o 
   9   7   3        3.10        2.30      1.41 o 
  10   7   3      258.46      281.18      3.99 o 
  11   7   3      113.45      126.17      3.54 o 
  12   7   3       96.46      107.94      3.48 o 
  13   7   3       90.66       99.62      3.64 o 
  14   7   3       14.88       16.81      3.05 o 
 -10   8   3       14.28       10.37      4.20 o 
  -9   8   3       23.74       22.63      3.07 o 
  -8   8   3       80.49       82.60      4.12 o 
  -7   8   3        0.08        0.86      2.39 o 
  -6   8   3      286.87      256.95      5.46 o 
  -5   8   3       39.88       20.04      2.57 o 
  -4   8   3       36.89       28.46      2.39 o 
  -3   8   3      367.46      363.14      5.06 o 
  -2   8   3        0.89        0.41      0.91 o 
  -1   8   3       99.57       77.28      2.17 o 
   0   8   3        0.74        0.65      0.63 o 
   1   8   3       58.56       58.68      2.52 o 
   2   8   3      230.71      189.28      2.14 o 
   3   8   3       89.65       85.56      1.79 o 
   4   8   3       11.87       13.85      1.03 o 
   5   8   3       72.28       61.96      1.73 o 
   6   8   3        0.18        1.14      1.03 o 
   7   8   3       12.72       16.46      1.52 o 
   8   8   3       31.45       32.06      2.03 o 
   9   8   3       66.51       71.57      3.07 o 
  10   8   3      140.55      126.28      4.23 o 
  11   8   3       52.83       50.94      2.55 o 
  12   8   3       13.49       11.52      2.59 o 
  13   8   3        0.11        0.69      2.29 o 
  -9   9   3       78.51       89.02      4.60 o 
  -8   9   3       90.59       99.00      4.69 o 
  -7   9   3       59.38       60.97     11.38 o 
  -6   9   3       51.46       43.48      3.39 o 
  -5   9   3      285.32      274.70      5.65 o 
  -4   9   3      282.35      258.30      5.36 o 
  -3   9   3       63.90       74.29      3.66 o 
  -2   9   3      125.24      135.54      3.92 o 
  -1   9   3      802.84      755.09     30.42 o 
   0   9   3      701.78      681.92      9.77 o 
   1   9   3      258.98      233.42      3.71 o 
   2   9   3       14.84       14.43      1.10 o 
   3   9   3      341.40      331.93      3.35 o 
   4   9   3      771.58      753.65      6.16 o 
   5   9   3       68.84       64.11      2.23 o 
   6   9   3      231.40      236.60      3.52 o 
   7   9   3      222.80      204.09      6.46 o 
   8   9   3      147.33      150.62      4.97 o 
   9   9   3      116.64      141.69      3.70 o 
  10   9   3      112.76      130.46      3.28 o 
  11   9   3       12.50       10.61      2.76 o 
  12   9   3        8.03       12.08      2.32 o 
  13   9   3        2.24        3.03      2.28 o 
  -8  10   3        0.11       -0.68      2.87 o 
  -7  10   3        5.26       -1.08      2.68 o 
  -6  10   3        5.17        5.83      2.68 o 
  -5  10   3      106.29      106.81      4.22 o 
  -4  10   3        5.28        6.64      2.49 o 
  -3  10   3       11.26       13.46      2.39 o 
  -2  10   3       99.46       99.24      3.73 o 
  -1  10   3      214.18      186.78      4.50 o 
   0  10   3        0.08       -0.81      2.71 o 
   1  10   3        0.17       -1.92      1.92 o 
   2  10   3       70.70       56.63      2.47 o 
   3  10   3       79.41       79.88      2.87 o 
   4  10   3      697.95      683.53      8.13 o 
   5  10   3        3.11        1.80      1.77 o 
   6  10   3       25.55       25.83      1.98 o 
   7  10   3       45.50       38.41      2.29 o 
   8  10   3       28.23       22.94      2.26 o 
   9  10   3        1.16       -1.98      1.98 o 
  10  10   3       55.38       54.06      2.66 o 
  11  10   3       71.08       73.10      4.52 o 
  12  10   3       25.92       24.65      2.60 o 
  -7  11   3       52.74       41.18      5.28 o 
  -6  11   3      122.54      141.82      4.97 o 
  -5  11   3       46.41       40.84      3.66 o 
  -4  11   3      135.31      127.48      4.50 o 
  -3  11   3      359.02      378.21      6.99 o 
  -2  11   3      149.69      144.72      4.41 o 
  -1  11   3       30.99       25.89      2.68 o 
   0  11   3       23.28       24.64      2.58 o 
   1  11   3       35.51       35.55      2.68 o 
   2  11   3       20.89       22.72      2.29 o 
   3  11   3      245.83      255.49      4.43 o 
   4  11   3     1200.03     1232.67     13.61 o 
   5  11   3      264.04      269.41      4.77 o 
   6  11   3      103.11       99.12      3.23 o 
   7  11   3      186.41      185.25      4.01 o 
   8  11   3      178.34      186.86      4.37 o 
   9  11   3      208.04      227.38      4.69 o 
  10  11   3       37.45       36.74      2.66 o 
  11  11   3        3.13        0.87      2.28 o 
  12  11   3       62.34       61.54      3.12 o 
  -5  12   3       13.37        8.94      3.07 o 
  -4  12   3        0.62       -2.77      2.77 o 
  -3  12   3       19.71       25.55      2.97 o 
  -2  12   3        1.37        2.53      2.58 o 
  -1  12   3        5.77       -0.81      2.49 o 
   0  12   3       77.13       60.00      3.43 o 
   1  12   3      235.18      243.14      5.46 o 
   2  12   3      114.28      108.99      3.49 o 
   3  12   3      186.31      185.43      4.06 o 
   4  12   3      181.60      193.16      4.12 o 
   5  12   3        4.83       -0.19      1.93 o 
   6  12   3       30.26       28.12      2.40 o 
   7  12   3       78.85       85.85      3.49 o 
   8  12   3       47.04       47.70      2.71 o 
   9  12   3        0.00       -1.27      2.24 o 
  10  12   3        3.48        0.05      2.34 o 
  11  12   3        2.27       -2.40      2.40 o 
  -3  13   3      127.73      148.08      6.37 o 
  -2  13   3      161.70      171.46      7.72 o 
  -1  13   3       62.23       68.19      4.34 o 
   0  13   3      122.04      141.28      4.88 o 
   1  13   3      101.69      104.55      4.46 o 
   2  13   3       39.82       36.95      2.55 o 
   3  13   3      165.34      169.79      4.22 o 
   4  13   3      243.32      249.99      4.90 o 
   5  13   3       34.21       35.24      2.55 o 
   6  13   3        9.25        8.14      2.28 o 
   7  13   3       22.58       21.80      2.55 o 
   8  13   3       17.21       17.05      2.45 o 
   9  13   3       50.50       47.83      2.87 o 
  -1  14   3       13.04       12.17      3.07 o 
   0  14   3      119.28      147.98      5.17 o 
   1  14   3        0.24       -3.08      3.08 o 
   2  14   3        5.74       -1.15      2.29 o 
   3  14   3        2.25        2.79      3.08 o 
   4  14   3        1.18        1.01      2.29 o 
   5  14   3        1.86        0.89      2.29 o 
   6  14   3        1.78       -1.57      2.34 o 
   7  14   3        1.31        0.96      2.40 o 
  -7 -14   4        6.08        8.61      2.97 o 
  -6 -14   4        0.44        0.46      2.77 o 
  -5 -14   4        6.11        6.24      2.77 o 
  -4 -14   4      103.60      113.76      4.88 o 
  -3 -14   4       75.53       71.16      6.50 o 
  -2 -14   4       51.99       58.26      3.54 o 
  -1 -14   4       31.84       24.14      3.07 o 
   0 -14   4       46.75       55.87      3.79 o 
   1 -14   4      151.15      174.50      7.59 o 
  -9 -13   4        0.77        0.67      2.97 o 
  -8 -13   4        0.05       -2.26      2.85 o 
  -7 -13   4       29.48       23.47      2.97 o 
  -6 -13   4      105.99       99.40      4.31 o 
  -5 -13   4        4.51        2.10      2.66 o 
  -4 -13   4       46.83       34.25      4.61 o 
  -3 -13   4        2.72        2.71      2.71 o 
  -2 -13   4        0.43       -0.11      2.39 o 
  -1 -13   4       17.14       13.41      2.68 o 
   0 -13   4        8.02        7.59      3.79 o 
   1 -13   4       91.87      102.15      6.23 o 
   2 -13   4       52.05       56.90      5.15 o 
   3 -13   4       20.46       18.15      4.61 o 
 -10 -12   4       52.53       46.89      3.54 o 
  -9 -12   4       55.20       57.77      2.87 o 
  -8 -12   4       36.12       33.43      2.49 o 
  -7 -12   4       85.67       85.11      3.33 o 
  -6 -12   4       40.86       44.54      2.45 o 
  -5 -12   4        8.47        4.85      1.97 o 
  -4 -12   4      102.29      103.74      3.28 o 
  -3 -12   4      139.04      140.84      5.19 o 
  -2 -12   4       28.65       27.56      2.13 o 
  -1 -12   4       85.60       96.68      4.12 o 
   0 -12   4      310.77      305.64      8.94 o 
   1 -12   4      179.67      178.29      7.32 o 
   2 -12   4       24.72       17.88      3.79 o 
   3 -12   4        8.70        3.79      3.79 o 
   4 -12   4       47.52       44.17      4.88 o 
   5 -12   4      199.89      234.92      8.40 o 
 -11 -11   4        5.84        3.05      2.40 o 
 -10 -11   4        2.08        1.58      2.24 o 
  -9 -11   4        3.54        0.85      2.80 o 
  -8 -11   4        9.29        3.40      2.08 o 
  -7 -11   4       61.17       47.85      2.45 o 
  -6 -11   4       17.58       16.02      1.98 o 
  -5 -11   4       31.87       19.86      1.93 o 
  -4 -11   4      113.61      116.16      4.98 o 
  -3 -11   4        0.19        0.49      1.48 o 
  -2 -11   4        7.83        9.39      1.51 o 
  -1 -11   4      283.27      282.32      3.92 o 
   0 -11   4       20.93       18.06      2.13 o 
   1 -11   4        6.56        1.06      1.67 o 
   2 -11   4       31.06       30.78      3.52 o 
   3 -11   4        0.04       -3.52      3.52 o 
   4 -11   4        1.37       -1.63      3.52 o 
   5 -11   4       20.58       19.78      4.06 o 
   6 -11   4        1.68        2.17      4.06 o 
 -12 -10   4       91.73       99.95      3.94 o 
 -11 -10   4       67.89       66.81      3.86 o 
 -10 -10   4      105.33      118.61      6.95 o 
  -9 -10   4      298.94      295.26      7.43 o 
  -8 -10   4      153.85      157.43      3.75 o 
  -7 -10   4      201.07      214.24      6.02 o 
  -6 -10   4      347.85      339.28      4.44 o 
  -5 -10   4       62.41       50.75      1.99 o 
  -4 -10   4      204.61      202.72      2.97 o 
  -3 -10   4      284.20      269.16      4.11 o 
  -2 -10   4      241.03      232.63      3.10 o 
  -1 -10   4      416.14      431.04      5.28 o 
   0 -10   4      609.16      605.08      6.46 o 
   1 -10   4      606.87      594.34      8.45 o 
   2 -10   4      167.39      208.78      3.84 o 
   3 -10   4       26.48       26.29      1.95 o 
   4 -10   4       41.05       39.05      2.87 o 
   5 -10   4       23.28       26.28      3.79 o 
   6 -10   4      131.28      126.81      6.23 o 
   7 -10   4      103.93      104.32      6.23 o 
   8 -10   4       18.79       14.36      4.61 o 
 -12  -9   4       34.76       29.87      2.60 o 
 -11  -9   4      116.27      107.65      3.54 o 
 -10  -9   4      137.09      144.61      3.75 o 
  -9  -9   4        7.38        5.30      1.97 o 
  -8  -9   4        0.01       -1.17      1.77 o 
  -7  -9   4        0.58        0.81      1.49 o 
  -6  -9   4       55.23       54.76      2.02 o 
  -5  -9   4       42.05       42.59      1.55 o 
  -4  -9   4       66.09       67.31      2.00 o 
  -3  -9   4        0.73        0.16      1.22 o 
  -2  -9   4       28.99       20.99      1.25 o 
  -1  -9   4        5.96        2.64      1.21 o 
   0  -9   4       32.72       39.37      1.66 o 
   1  -9   4      114.75       96.88      2.39 o 
   2  -9   4       83.30       73.64      2.23 o 
   3  -9   4       61.90       50.84      1.90 o 
   4  -9   4      110.18      106.46      3.03 o 
   5  -9   4        1.15        2.42      2.20 o 
   6  -9   4        0.57        0.00      2.30 o 
   7  -9   4        2.71        1.63      3.52 o 
   8  -9   4       30.61       37.93      4.61 o 
   9  -9   4       15.18       14.63      4.34 o 
 -13  -8   4       39.88       41.58      2.82 o 
 -12  -8   4        2.84        1.37      2.13 o 
 -11  -8   4       28.90       24.17      2.24 o 
 -10  -8   4       19.67       14.94      2.03 o 
  -9  -8   4       81.03       88.34      3.13 o 
  -8  -8   4      105.28       97.85      2.70 o 
  -7  -8   4        4.88       -1.39      1.39 o 
  -6  -8   4      424.46      401.81      4.19 o 
  -5  -8   4      317.43      283.78      3.94 o 
  -4  -8   4      169.65      158.03      2.35 o 
  -3  -8   4     1297.28     1282.96     10.47 o 
  -2  -8   4      632.46      618.78      5.08 o 
  -1  -8   4      376.36      376.26      4.16 o 
   0  -8   4      857.78      861.32      8.22 o 
   1  -8   4      504.70      521.69      5.38 o 
   2  -8   4      736.87      789.53      9.35 o 
   3  -8   4      461.91      449.26      4.97 o 
   4  -8   4        1.56        0.73      1.27 o 
   5  -8   4      124.64      132.01      2.64 o 
   6  -8   4      172.10      183.34      3.62 o 
   7  -8   4      252.37      271.49      5.84 o 
   8  -8   4       79.76       63.95      5.42 o 
   9  -8   4       47.63       43.62      4.61 o 
  10  -8   4       71.70       86.17      6.23 o 
 -13  -7   4        0.34       -0.95      4.74 o 
 -12  -7   4        0.01        2.06      2.08 o 
 -11  -7   4       18.01       20.65      2.19 o 
 -10  -7   4        1.85       -0.18      2.77 o 
  -9  -7   4      138.19      153.95      3.70 o 
  -8  -7   4        0.16        5.78      1.52 o 
  -7  -7   4      368.24      409.86      5.29 o 
  -6  -7   4        0.35        0.77      1.13 o 
  -5  -7   4       10.68        5.88      1.09 o 
  -4  -7   4       46.53       35.35      1.20 o 
  -3  -7   4       17.38       13.02      0.94 o 
  -2  -7   4       12.02       13.31      0.94 o 
  -1  -7   4     1175.19     1272.65     10.30 o 
   0  -7   4      361.58      386.17      4.15 o 
   1  -7   4      111.73      101.37      2.06 o 
   2  -7   4      233.85      224.29      4.07 o 
   3  -7   4      693.52      682.33      6.70 o 
   4  -7   4        8.96        5.81      1.24 o 
   5  -7   4       20.46       17.05      1.41 o 
   6  -7   4      925.38      907.67     11.73 o 
   7  -7   4        1.06       -1.67      1.67 o 
   8  -7   4       22.13       13.19      2.49 o 
   9  -7   4        1.21        2.17      3.79 o 
  10  -7   4        0.49       -0.81      3.79 o 
 -14  -6   4       91.71      112.52      5.07 o 
 -13  -6   4       68.08       59.22      3.64 o 
 -12  -6   4       50.51       40.36      4.61 o 
 -11  -6   4       84.00       92.60      3.23 o 
 -10  -6   4      164.27      169.28      3.86 o 
  -9  -6   4      480.35      477.49      5.49 o 
  -8  -6   4      718.87      765.22      6.91 o 
  -7  -6   4      411.83      426.22      5.15 o 
  -6  -6   4      690.00      679.07      7.75 o 
  -5  -6   4      791.34      778.52      6.69 o 
  -4  -6   4       53.40       47.83      1.47 o 
  -3  -6   4      181.24      167.69      2.08 o 
  -2  -6   4      142.78      139.43      1.71 o 
  -1  -6   4       80.43       93.96      1.52 o 
   0  -6   4      165.10      140.42      1.88 o 
   1  -6   4     1628.81     1648.97     12.96 o 
   2  -6   4      572.61      537.21      5.28 o 
   3  -6   4     2044.68     1971.69     17.33 o 
   4  -6   4      944.16      995.52      9.21 o 
   5  -6   4       65.12       71.21      1.98 o 
   6  -6   4      329.56      319.14      4.28 o 
   7  -6   4      121.52      106.47      2.55 o 
   8  -6   4      213.93      198.37      3.84 o 
   9  -6   4       89.21       96.41      4.22 o 
  10  -6   4      191.18      228.69      8.13 o 
  11  -6   4       99.41      104.32      6.23 o 
 -14  -5   4        1.13       -1.22      2.87 o 
 -13  -5   4        7.45        6.59      2.97 o 
 -12  -5   4        0.72       -2.49      2.49 o 
 -11  -5   4        7.04       11.22      2.49 o 
 -10  -5   4       16.30       13.33      2.76 o 
  -9  -5   4       68.88       70.66      2.40 o 
  -8  -5   4       22.21       20.63      1.08 o 
  -7  -5   4       18.30       21.63      1.11 o 
  -6  -5   4      632.72      665.07      5.36 o 
  -5  -5   4      206.76      226.08      3.16 o 
  -4  -5   4      387.19      391.23      3.63 o 
  -3  -5   4     1197.88     1215.70      8.97 o 
  -2  -5   4     1675.69     1765.75     12.55 o 
  -1  -5   4      927.00     1042.86      7.54 o 
   0  -5   4        1.01        6.48      0.72 o 
   1  -5   4      766.08      844.41      6.19 o 
   2  -5   4        0.16       -0.50      0.70 o 
   3  -5   4        0.22        0.06      0.75 o 
   4  -5   4        4.20        1.65      0.96 o 
   5  -5   4        5.37       -1.31      1.31 o 
   6  -5   4       19.92       11.04      1.24 o 
   7  -5   4      429.29      393.23      4.95 o 
   8  -5   4      386.82      377.60      5.19 o 
   9  -5   4        4.04       -0.11      1.67 o 
  10  -5   4        0.33       -2.98      3.52 o 
  11  -5   4       11.43       11.38      4.06 o 
  12  -5   4       43.15       39.83      4.88 o 
 -14  -4   4       42.51       51.35      3.64 o 
 -13  -4   4       60.82       51.79      3.35 o 
 -12  -4   4       39.05       37.69      3.07 o 
 -11  -4   4       89.45       97.58      3.83 o 
 -10  -4   4      110.54      108.46      3.73 o 
  -9  -4   4       75.26       75.22      3.01 o 
  -8  -4   4      386.15      389.27      4.46 o 
  -7  -4   4      390.36      394.51      4.20 o 
  -6  -4   4     1455.38     1488.16     10.19 o 
  -5  -4   4     1999.22     1918.45     14.58 o 
  -4  -4   4     1294.48     1264.19      8.48 o 
  -3  -4   4     1189.96     1123.03      8.13 o 
  -2  -4   4      417.95      342.41      3.26 o 
  -1  -4   4     2354.85     2362.20     15.27 o 
   0  -4   4     4309.05     4487.30     31.19 o 
   1  -4   4     2974.10     3047.86     21.22 o 
   2  -4   4      730.85      613.86      4.57 o 
   3  -4   4      827.56      785.38      6.39 o 
   4  -4   4     1641.80     1712.49     13.42 o 
   5  -4   4       39.26       30.45      1.18 o 
   6  -4   4        8.93        5.41      1.10 o 
   7  -4   4       11.55        9.49      1.18 o 
   8  -4   4      248.76      227.77      2.97 o 
   9  -4   4      324.87      343.61      4.33 o 
  10  -4   4      173.70      184.71     13.01 o 
  11  -4   4      344.12      356.59      9.75 o 
  12  -4   4      106.77      132.50      7.05 o 
 -14  -3   4        1.57       -0.81      2.97 o 
 -13  -3   4        0.33       -2.77      2.77 o 
 -12  -3   4       24.60       16.57      3.39 o 
 -11  -3   4        0.07        0.27      2.30 o 
 -10  -3   4       19.07       14.80      2.30 o 
  -9  -3   4       27.17       22.51      1.82 o 
  -8  -3   4       58.97       55.28      1.62 o 
  -7  -3   4        1.90        3.39      0.88 o 
  -6  -3   4      136.54      114.05      2.36 o 
  -5  -3   4      531.16      516.92      3.89 o 
  -4  -3   4      341.24      321.80      2.65 o 
  -3  -3   4     2325.69     2365.32     13.67 o 
  -2  -3   4        3.68        7.54      0.44 o 
  -1  -3   4     3333.18     3803.83     25.58 o 
   0  -3   4     1521.95     1678.09     12.79 o 
   1  -3   4      228.90      227.12      1.84 o 
   2  -3   4      500.74      550.21      4.07 o 
   3  -3   4        8.57       12.29      0.56 o 
   4  -3   4       54.53       67.02      1.27 o 
   5  -3   4       48.97       64.04      1.41 o 
   6  -3   4       23.43       21.72      0.97 o 
   7  -3   4        1.15        0.37      0.95 o 
   8  -3   4      144.87      124.41      2.42 o 
   9  -3   4      317.19      317.48      6.16 o 
  10  -3   4       81.31       91.62      2.94 o 
  11  -3   4       39.38       31.16      4.06 o 
  12  -3   4       53.01       37.39      4.61 o 
  13  -3   4        0.46        1.08      4.34 o 
 -14  -2   4        0.29       -2.87      2.87 o 
 -13  -2   4       44.35       44.01      3.35 o 
 -12  -2   4      137.86      162.12      4.79 o 
 -11  -2   4        1.03        2.84      2.39 o 
 -10  -2   4      327.66      313.79      9.48 o 
  -9  -2   4       18.25       17.99      1.72 o 
  -8  -2   4        1.64        2.87      1.13 o 
  -7  -2   4      264.04      246.59      2.86 o 
  -6  -2   4      315.53      258.07      5.37 o 
  -5  -2   4     2342.72     2123.28     14.14 o 
  -4  -2   4     2620.31     2731.05     16.79 o 
  -3  -2   4      950.73      903.67      5.40 o 
  -2  -2   4      132.04       97.80      0.99 o 
  -1  -2   4      222.82      276.64      2.00 o 
   0  -2   4     2337.93     2310.28     20.08 o 
   1  -2   4     2222.11     1979.26     16.80 o 
   2  -2   4      446.01      450.45      3.64 o 
   3  -2   4     3490.46     3678.11     25.53 o 
   4  -2   4     4366.93     4633.34     29.71 o 
   5  -2   4     1790.03     1844.31     14.39 o 
   6  -2   4     1030.54      977.03     10.27 o 
   7  -2   4      219.32      204.41      2.80 o 
   8  -2   4      334.34      325.82      4.34 o 
   9  -2   4      821.90      743.02      9.87 o 
  10  -2   4      114.26      115.89      3.07 o 
  11  -2   4      103.20      126.65      3.97 o 
  12  -2   4      136.47      142.53      7.05 o 
  13  -2   4        5.71        3.79      3.79 o 
 -14  -1   4       10.39        9.13      3.24 o 
 -13  -1   4      115.78      123.76      4.79 o 
 -12  -1   4      175.84      162.99      4.98 o 
 -11  -1   4       56.16       48.81      3.07 o 
 -10  -1   4      207.39      188.34      4.60 o 
  -9  -1   4      141.50      143.75      3.18 o 
  -8  -1   4       27.64       22.45      1.23 o 
  -7  -1   4      103.56      103.19      1.89 o 
  -6  -1   4      162.04      157.02      2.11 o 
  -5  -1   4      179.60      168.83      2.11 o 
  -4  -1   4      270.58      254.84      2.20 o 
  -3  -1   4     2286.93     2427.94     12.75 o 
  -2  -1   4     3973.74     4226.34     21.18 o 
  -1  -1   4      256.98      339.52      3.66 o 
   0  -1   4     1171.93     1114.74     21.68 o 
   1  -1   4      789.88      908.56     12.65 o 
   2  -1   4     3198.38     3265.57     25.55 o 
   3  -1   4     2041.80     2214.10     15.64 o 
   4  -1   4     3273.39     3432.78     22.37 o 
   5  -1   4      161.97      190.15      2.13 o 
   6  -1   4      277.41      287.19      2.93 o 
   7  -1   4       29.78       24.17      1.18 o 
   8  -1   4        0.90       -0.32      1.15 o 
   9  -1   4      300.07      300.77      3.93 o 
  10  -1   4        0.96        4.74      1.71 o 
  11  -1   4       63.03       61.79      2.76 o 
  12  -1   4       38.99       41.73      4.34 o 
  13  -1   4        7.31        8.13      4.06 o 
 -13   0   4      243.35      276.55      9.08 o 
 -12   0   4      464.96      542.79     26.42 o 
 -11   0   4       73.79       83.36      7.59 o 
 -10   0   4      400.84      396.98     10.84 o 
  -9   0   4      715.62      721.08      8.50 o 
  -8   0   4      103.16      104.79      2.11 o 
  -7   0   4      148.52      150.74      2.28 o 
  -6   0   4      916.30      802.29      6.23 o 
  -5   0   4     2230.77     2178.59     17.67 o 
  -4   0   4     7424.51     7722.69     49.02 o 
  -3   0   4     7504.36     7707.58     44.50 o 
  -2   0   4       76.70      115.47      3.72 o 
  -1   0   4      523.28      513.15      3.31 o 
   0   0   4     1222.16     1322.97     18.01 o 
   1   0   4      286.08      278.44      4.41 o 
   2   0   4     2218.85     2390.31     15.81 o 
   3   0   4     2354.12     2450.72     22.15 o 
   4   0   4     3213.87     3214.42     19.57 o 
   5   0   4     2040.95     2121.55     14.02 o 
   6   0   4     1726.99     1672.51     12.18 o 
   7   0   4      202.85      203.99      2.89 o 
   8   0   4      672.56      673.77      6.67 o 
   9   0   4      810.77      811.35     10.76 o 
  10   0   4       11.87       12.31      1.71 o 
  11   0   4        1.73        1.61      1.71 o 
  12   0   4      101.61      100.36      5.96 o 
  13   0   4       29.19       19.24      4.06 o 
  14   0   4        2.93        5.96      4.06 o 
 -13   1   4        1.34       -2.39      2.97 o 
 -12   1   4        1.02       -0.14      2.68 o 
 -11   1   4       88.18       92.51      5.96 o 
 -10   1   4        6.42        8.53      2.39 o 
  -9   1   4       27.00       20.77      2.30 o 
  -8   1   4        8.38        8.37      1.30 o 
  -7   1   4      348.46      324.93      3.10 o 
  -6   1   4        0.17       -0.06      0.73 o 
  -5   1   4       41.26       43.57      1.11 o 
  -4   1   4     1563.21     1689.10     10.60 o 
  -3   1   4      778.83      863.54      5.28 o 
  -2   1   4     1229.04     1264.76      7.42 o 
  -1   1   4     8691.86     9133.58     52.61 o 
   0   1   4      481.13      543.36      3.76 o 
   1   1   4     2841.93     2843.95     20.50 o 
   2   1   4     4685.87     4839.19     28.08 o 
   3   1   4     1446.66     1388.26      7.70 o 
   4   1   4     1670.55     1720.70     10.09 o 
   5   1   4       76.00       82.18      1.25 o 
   6   1   4      141.02      117.08      1.59 o 
   7   1   4        6.16        9.47      0.92 o 
   8   1   4       68.19       63.06      1.67 o 
   9   1   4       50.55       40.20      1.59 o 
  10   1   4       10.89        5.57      1.42 o 
  11   1   4       46.65       40.64      2.13 o 
  12   1   4       91.88      100.87      7.86 o 
  13   1   4       61.29       43.62      4.61 o 
  14   1   4       27.88       27.91      4.61 o 
 -13   2   4       70.95       80.18      4.50 o 
 -12   2   4       82.68       99.55      5.15 o 
 -11   2   4       99.56      110.29      4.50 o 
 -10   2   4      266.36      277.06      5.75 o 
  -9   2   4      645.49      668.61      9.96 o 
  -8   2   4      199.03      186.71      2.87 o 
  -7   2   4      300.78      269.00      3.49 o 
  -6   2   4     1392.28     1412.35     11.44 o 
  -5   2   4     1298.83     1319.03      9.77 o 
  -4   2   4     3946.92     3990.66     28.07 o 
  -3   2   4     7603.78     7978.57     51.87 o 
  -2   2   4      797.17      744.14      4.75 o 
  -1   2   4      385.83      473.54      3.10 o 
   0   2   4     1802.30     1858.81     11.28 o 
   1   2   4      308.09      245.86      1.58 o 
   2   2   4     1089.19     1012.54      5.36 o 
   3   2   4     1216.86     1214.65      6.75 o 
   4   2   4      674.11      635.62      3.54 o 
   5   2   4     1801.99     1621.71     10.22 o 
   6   2   4     2051.88     1965.61     14.22 o 
   7   2   4       67.63       63.36      1.54 o 
   8   2   4        3.72        4.39      0.98 o 
   9   2   4      478.01      478.01      4.70 o 
  10   2   4       46.05       50.06      3.53 o 
  11   2   4       26.98       27.42      2.02 o 
  12   2   4      264.62      291.04      5.84 o 
  13   2   4      113.28      124.64      6.50 o 
  14   2   4       28.43       32.52      4.61 o 
 -12   3   4        6.71        7.32      2.87 o 
 -11   3   4       35.22       31.22      3.07 o 
 -10   3   4       17.30       17.05      2.58 o 
  -9   3   4       16.49       18.40      2.39 o 
  -8   3   4      280.47      261.16      7.86 o 
  -7   3   4       35.59       39.45      2.35 o 
  -6   3   4      520.97      497.39      4.72 o 
  -5   3   4      101.49      100.54      1.66 o 
  -4   3   4      220.12      270.45      2.62 o 
  -3   3   4       80.38       79.14      1.36 o 
  -2   3   4      228.87      255.21      2.15 o 
  -1   3   4      352.77      364.52      2.57 o 
   0   3   4     1076.19     1183.39      7.33 o 
   1   3   4      747.24      835.94      4.96 o 
   2   3   4      768.62      839.81      4.99 o 
   3   3   4      742.22      761.74      4.39 o 
   4   3   4     2700.20     2779.90     15.24 o 
   5   3   4      608.40      697.39      4.66 o 
   6   3   4      240.16      225.81      2.35 o 
   7   3   4      101.28      111.62      2.18 o 
   8   3   4        1.14        1.59      0.88 o 
   9   3   4      444.72      426.71      4.37 o 
  10   3   4        4.39        3.26      1.30 o 
  11   3   4        4.02        0.60      1.77 o 
  12   3   4        0.92        0.41      2.39 o 
  13   3   4        0.76       -0.23      2.58 o 
  14   3   4       63.33       56.63      5.15 o 
 -12   4   4      104.88      123.64      4.88 o 
 -11   4   4       83.05       87.76      4.39 o 
 -10   4   4       43.40       43.56      3.07 o 
  -9   4   4       11.85       17.91      2.58 o 
  -8   4   4        1.61       -2.11      2.11 o 
  -7   4   4       16.09       18.42      1.72 o 
  -6   4   4       34.28       35.74      1.38 o 
  -5   4   4       68.22       68.19      1.54 o 
  -4   4   4      126.38      112.09      1.69 o 
  -3   4   4     1865.22     1908.19     13.75 o 
  -2   4   4      739.44      646.44      4.65 o 
  -1   4   4     1537.36     1543.56     12.24 o 
   0   4   4     7298.09     7431.92     48.21 o 
   1   4   4     2463.06     2483.51     14.26 o 
   2   4   4     1301.08     1281.77      8.02 o 
   3   4   4     1027.45      983.22      6.70 o 
   4   4   4       91.32       61.94      1.40 o 
   5   4   4     1317.92     1357.16      8.65 o 
   6   4   4     1446.58     1471.26     13.36 o 
   7   4   4      515.64      516.52      4.40 o 
   8   4   4        7.01        5.51      1.07 o 
   9   4   4      137.14      147.75      2.23 o 
  10   4   4      212.68      211.82      3.24 o 
  11   4   4      175.84      180.22      4.50 o 
  12   4   4      118.49      128.96      4.31 o 
  13   4   4        1.41        1.55      2.58 o 
  14   4   4       31.85       33.33      5.15 o 
 -12   5   4        0.01       -2.36      2.97 o 
 -11   5   4        3.32        3.39      2.87 o 
 -10   5   4        7.54        7.04      2.77 o 
  -9   5   4        1.51        0.68      2.39 o 
  -8   5   4      135.87      119.64      4.02 o 
  -7   5   4      460.98      439.28      7.28 o 
  -6   5   4        1.88       -1.10      1.10 o 
  -5   5   4      195.54      202.88      2.67 o 
  -4   5   4       25.19       22.32      1.05 o 
  -3   5   4      100.24      113.42      2.08 o 
  -2   5   4       87.03      105.95      1.64 o 
  -1   5   4      224.30      264.55      2.52 o 
   0   5   4     2813.49     2917.37     20.65 o 
   1   5   4      536.91      555.64      4.37 o 
   2   5   4       33.04       19.60      0.94 o 
   3   5   4      199.04      176.60      1.98 o 
   4   5   4      491.17      534.28      4.54 o 
   5   5   4      292.57      301.43      2.86 o 
   6   5   4      124.26      127.90      1.69 o 
   7   5   4      242.00      260.71      2.82 o 
   8   5   4      102.42      104.04      1.95 o 
   9   5   4      134.09      136.72      2.21 o 
  10   5   4        2.42        1.66      1.28 o 
  11   5   4       17.16       15.46      2.98 o 
  12   5   4       13.30       12.60      2.58 o 
  13   5   4        6.60        5.17      6.37 o 
  14   5   4        7.17        1.08      4.61 o 
 -11   6   4      156.31      167.45      4.33 o 
 -10   6   4       89.74      108.68      4.59 o 
  -9   6   4      220.90      219.08      7.45 o 
  -8   6   4      293.47      286.37     11.52 o 
  -7   6   4      556.20      511.38      6.73 o 
  -6   6   4      939.15      900.34     10.17 o 
  -5   6   4      968.18      975.50      7.67 o 
  -4   6   4      327.29      300.75      3.35 o 
  -3   6   4      922.10      883.92      6.91 o 
  -2   6   4     1245.09     1170.16      8.81 o 
  -1   6   4      757.07      695.07      5.47 o 
   0   6   4     1986.73     2021.58     14.54 o 
   1   6   4       18.72       15.27      0.92 o 
   2   6   4       11.03       16.89      0.79 o 
   3   6   4       86.19       85.01      1.51 o 
   4   6   4       54.60       35.06      1.01 o 
   5   6   4      547.02      460.36      3.98 o 
   6   6   4     1115.74     1089.14      7.66 o 
   7   6   4     1308.30     1325.55     10.46 o 
   8   6   4      852.47      903.56      9.59 o 
   9   6   4      389.19      381.58      4.17 o 
  10   6   4      305.38      307.38      4.80 o 
  11   6   4      175.36      171.52      3.86 o 
  12   6   4       50.80       48.05      3.16 o 
  13   6   4        9.25        6.77      3.79 o 
  14   6   4       82.37       93.75      6.50 o 
 -10   7   4        9.23        5.87      2.35 o 
  -9   7   4       42.83       55.83      2.76 o 
  -8   7   4        1.12        1.08      2.03 o 
  -7   7   4      102.74       94.47      3.13 o 
  -6   7   4       19.22       17.09      3.32 o 
  -5   7   4      190.12      194.75      4.60 o 
  -4   7   4       36.49       36.47      1.88 o 
  -3   7   4        5.56        5.58      1.13 o 
  -2   7   4      101.18      107.42      2.08 o 
  -1   7   4      356.65      337.58      3.54 o 
   0   7   4      251.44      275.56      3.44 o 
   1   7   4       63.73       82.47      1.82 o 
   2   7   4       14.03        8.87      0.82 o 
   3   7   4       25.07       31.00      1.09 o 
   4   7   4       40.60       37.23      1.20 o 
   5   7   4       19.76       18.25      1.01 o 
   6   7   4       43.35       24.86      1.16 o 
   7   7   4       13.69       15.09      1.31 o 
   8   7   4      230.40      232.57      6.77 o 
   9   7   4      114.28      127.19      2.59 o 
  10   7   4       38.80       29.22      2.11 o 
  11   7   4       10.49        6.07      2.90 o 
  12   7   4        3.47        0.39      2.02 o 
  13   7   4       46.08       48.83      5.01 o 
  14   7   4        7.59        0.54      4.34 o 
  -9   8   4      138.79      150.69      4.98 o 
  -8   8   4      126.90      124.94      8.81 o 
  -7   8   4      176.49      189.51      5.27 o 
  -6   8   4      274.03      307.35      6.03 o 
  -5   8   4        9.46       12.32      2.30 o 
  -4   8   4        5.09       -1.65      2.00 o 
  -3   8   4      224.14      234.23      7.72 o 
  -2   8   4     1111.47     1176.37      9.91 o 
  -1   8   4      662.84      655.24      5.99 o 
   0   8   4      729.83      795.90      6.98 o 
   1   8   4      801.33      833.41      6.62 o 
   2   8   4     1239.38     1180.93      8.96 o 
   3   8   4      893.09      898.63      7.02 o 
   4   8   4      157.92      160.48      2.23 o 
   5   8   4      398.43      379.66      3.67 o 
   6   8   4      127.14      135.64      2.42 o 
   7   8   4      431.46      405.12      5.41 o 
   8   8   4      694.03      693.68      7.35 o 
   9   8   4      232.34      259.34      5.44 o 
  10   8   4       69.85       70.26      3.05 o 
  11   8   4       25.92       27.37      2.34 o 
  12   8   4       24.60       18.57      2.38 o 
  13   8   4       15.89       16.90      2.48 o 
  -9   9   4       18.70       21.37      3.26 o 
  -8   9   4        0.33       -2.77      2.77 o 
  -7   9   4        0.10       -2.58      2.58 o 
  -6   9   4      101.76      101.22      4.20 o 
  -5   9   4       73.86       74.49      5.96 o 
  -4   9   4      114.89      113.95      4.02 o 
  -3   9   4       64.48       64.82      4.61 o 
  -2   9   4      341.67      343.73      6.13 o 
  -1   9   4      200.08      174.31      7.86 o 
   0   9   4       86.52       85.32      2.75 o 
   1   9   4        5.59        2.02      1.18 o 
   2   9   4      163.17      182.16      2.43 o 
   3   9   4       12.33       10.64      1.26 o 
   4   9   4       72.89       66.51      2.20 o 
   5   9   4       50.87       56.68      2.20 o 
   6   9   4        5.73        0.22      1.84 o 
   7   9   4        3.44        0.66      1.77 o 
   8   9   4       74.58       62.43      2.74 o 
   9   9   4        0.37       -1.90      1.90 o 
  10   9   4      534.59      512.51      8.52 o 
  11   9   4      276.86      310.29      5.37 o 
  12   9   4       56.21       50.54      2.81 o 
  13   9   4        0.01        1.60      2.28 o 
  -8  10   4       14.58        8.94      3.07 o 
  -7  10   4       24.98       15.58      2.97 o 
  -6  10   4       47.83       45.25      3.26 o 
  -5  10   4       22.25       14.56      2.68 o 
  -4  10   4       62.97       57.24      3.26 o 
  -3  10   4      132.36      163.40      4.60 o 
  -2  10   4      384.62      385.45      6.90 o 
  -1  10   4      661.67      644.89      9.67 o 
   0  10   4      255.74      264.34      5.36 o 
   1  10   4      453.34      434.55      7.18 o 
   2  10   4      633.61      611.31      7.51 o 
   3  10   4      474.12      463.53      6.10 o 
   4  10   4       86.02       79.84      2.87 o 
   5  10   4      188.25      187.95      5.19 o 
   6  10   4      194.96      184.06      3.75 o 
   7  10   4      194.34      191.17      4.01 o 
   8  10   4      300.61      309.67      5.11 o 
   9  10   4       49.51       47.48      2.55 o 
  10  10   4       10.95        9.98      1.93 o 
  11  10   4       29.68       35.08      2.60 o 
  12  10   4       30.65       41.82      3.79 o 
  -6  11   4        1.65       -3.39      3.39 o 
  -5  11   4        0.57       -2.66      2.66 o 
  -4  11   4       57.30       51.07      3.66 o 
  -3  11   4       32.70       26.44      2.87 o 
  -2  11   4        0.79        0.52      2.47 o 
  -1  11   4        0.01       -2.30      2.30 o 
   0  11   4        0.01       -2.30      2.30 o 
   1  11   4      333.71      329.37      6.32 o 
   2  11   4      172.25      163.79      3.70 o 
   3  11   4        2.81       -1.63      1.81 o 
   4  11   4       50.57       63.10      2.87 o 
   5  11   4       46.10       41.91      2.40 o 
   6  11   4       20.39       18.61      2.08 o 
   7  11   4       88.68       81.31      3.28 o 
   8  11   4       19.16       17.21      2.24 o 
   9  11   4        1.94       -2.08      2.08 o 
  10  11   4       17.01       15.15      2.40 o 
  11  11   4        0.50       -2.28      2.28 o 
  -5  12   4      159.37      165.51      8.67 o 
  -4  12   4      207.71      233.51      6.03 o 
  -3  12   4       54.21       52.59      3.45 o 
  -2  12   4       23.19       13.08      2.87 o 
  -1  12   4      289.02      295.56      6.42 o 
   0  12   4      296.05      291.31      6.13 o 
   1  12   4      101.43       94.12      4.12 o 
   2  12   4      141.89      144.04      3.70 o 
   3  12   4       75.86       83.13      3.28 o 
   4  12   4       63.94       57.03      3.55 o 
   5  12   4      147.07      153.11      3.91 o 
   6  12   4       73.06       75.18      3.33 o 
   7  12   4        1.47        0.34      2.08 o 
   8  12   4       19.81       21.48      3.21 o 
   9  12   4       27.11       25.43      2.60 o 
  10  12   4       38.26       34.39      2.71 o 
  -3  13   4        8.87        9.75      3.07 o 
  -2  13   4       19.26       17.07      3.07 o 
  -1  13   4       53.62       61.64      3.54 o 
   0  13   4       23.94       27.38      3.07 o 
   1  13   4        0.01       -2.13      2.13 o 
   2  13   4      106.48      107.83      5.24 o 
   3  13   4       84.91      100.86      3.70 o 
   4  13   4       40.31       32.37      2.90 o 
   5  13   4        9.15        3.22      2.24 o 
   6  13   4       44.35       40.39      2.65 o 
   7  13   4      106.93      104.18      3.90 o 
   8  13   4        8.01        6.25      2.44 o 
   9  13   4        0.66       -0.44      2.40 o 
  -1  14   4       70.28       93.02     10.43 o 
   0  14   4       63.60       65.67      3.73 o 
   1  14   4       21.66       18.51      2.55 o 
   2  14   4       19.90       21.05      2.60 o 
   3  14   4       45.72       49.89      2.87 o 
   4  14   4        9.69       12.45      2.44 o 
   5  14   4       20.16       24.74      2.65 o 
   6  14   4       50.07       49.30      2.91 o 
   7  14   4        1.32       -0.69      2.34 o 
  -6 -14   5        0.52        1.67      2.77 o 
  -5 -14   5       20.22       13.84      2.97 o 
  -4 -14   5        0.07       -1.62      2.77 o 
  -3 -14   5        0.44        2.17      2.68 o 
  -2 -14   5        3.89        7.61      2.77 o 
  -1 -14   5        7.36        8.28      2.77 o 
   0 -14   5        2.56        5.08      2.77 o 
  -8 -13   5        2.46        0.45      2.77 o 
  -7 -13   5        6.77        7.44      2.85 o 
  -6 -13   5       29.55       32.14      3.12 o 
  -5 -13   5       40.97       34.82      2.97 o 
  -4 -13   5       14.28       11.45      2.77 o 
  -3 -13   5       29.42       28.62      2.87 o 
  -2 -13   5       95.96      106.06      4.31 o 
  -1 -13   5       52.20       44.40      3.16 o 
   0 -13   5       94.83      104.18      4.41 o 
   1 -13   5      122.41      128.98      6.77 o 
   2 -13   5       40.83       45.79      4.61 o 
   3 -13   5       16.20       14.90      4.06 o 
 -10 -12   5        0.15       -1.22      2.87 o 
  -9 -12   5        7.55        6.87      2.77 o 
  -8 -12   5        6.69        6.23      2.98 o 
  -7 -12   5       27.06       24.97      2.77 o 
  -6 -12   5       15.03        8.68      2.58 o 
  -5 -12   5        1.69        1.76      2.30 o 
  -4 -12   5       10.84       13.29      2.58 o 
  -3 -12   5        0.86       -0.27      2.30 o 
  -2 -12   5       43.03       34.66      4.27 o 
  -1 -12   5        3.01        5.53      2.02 o 
   0 -12   5        3.92       -3.52      3.52 o 
   1 -12   5        0.09       -1.08      3.25 o 
   2 -12   5       37.51       47.69      4.61 o 
   3 -12   5        3.75        5.15      3.79 o 
   4 -12   5        0.10       -3.79      3.79 o 
   5 -12   5       31.32       41.19      4.61 o 
 -11 -11   5       36.50       32.37      3.43 o 
 -10 -11   5       42.71       42.42      3.43 o 
  -9 -11   5       56.71       61.45      3.18 o 
  -8 -11   5      121.54      119.68      3.64 o 
  -7 -11   5      104.00      103.98      4.07 o 
  -6 -11   5       54.40       51.63      2.40 o 
  -5 -11   5       35.86       28.53      1.61 o 
  -4 -11   5        1.86       -1.06      1.37 o 
  -3 -11   5       34.01       37.97      1.81 o 
  -2 -11   5      184.23      196.86      3.31 o 
  -1 -11   5      243.45      251.40      5.34 o 
   0 -11   5      166.68      146.05      4.31 o 
   1 -11   5       91.26       84.13      3.92 o 
   2 -11   5       65.97       71.08      3.73 o 
   3 -11   5       11.19        8.40      2.49 o 
   4 -11   5        5.37        3.79      3.52 o 
   5 -11   5       30.48       30.35      4.06 o 
   6 -11   5      183.63      193.47      7.59 o 
 -12 -10   5       23.45       23.15      3.66 o 
 -11 -10   5       16.35       14.56      2.40 o 
 -10 -10   5       11.16        6.95      3.15 o 
  -9 -10   5       18.16       12.05      2.18 o 
  -8 -10   5        4.68        3.91      1.95 o 
  -7 -10   5       37.85       24.83      2.08 o 
  -6 -10   5       24.33       25.16      1.72 o 
  -5 -10   5       29.12       28.71      1.69 o 
  -4 -10   5        1.10       -1.25      1.25 o 
  -3 -10   5       18.58       14.27      1.26 o 
  -2 -10   5        0.08       -0.34      1.23 o 
  -1 -10   5       48.13       43.04      1.54 o 
   0 -10   5       65.23       75.84      2.39 o 
   1 -10   5        5.39        3.52      1.49 o 
   2 -10   5       17.36       17.89      2.49 o 
   3 -10   5       65.83       52.59      2.87 o 
   4 -10   5       40.03       39.39      2.77 o 
   5 -10   5       11.68       13.55      2.58 o 
   6 -10   5       35.58       33.87      4.06 o 
   7 -10   5        1.54        1.08      3.79 o 
 -12  -9   5        7.79       10.50      3.63 o 
 -11  -9   5       44.56       47.83      2.60 o 
 -10  -9   5        3.23        3.77      2.93 o 
  -9  -9   5        3.33        1.54      1.88 o 
  -8  -9   5      166.88      177.92      3.85 o 
  -7  -9   5      770.74      800.93      9.14 o 
  -6  -9   5       96.41       85.35      2.56 o 
  -5  -9   5       57.07       50.15      1.67 o 
  -4  -9   5      161.11      170.55      3.26 o 
  -3  -9   5      591.39      600.00      5.12 o 
  -2  -9   5     1259.02     1290.11     14.92 o 
  -1  -9   5      600.13      601.91      6.23 o 
   0  -9   5     1168.38     1190.73     11.07 o 
   1  -9   5     1115.92     1192.89     11.13 o 
   2  -9   5      672.22      726.69      7.30 o 
   3  -9   5      578.38      536.80      5.81 o 
   4  -9   5      493.08      502.27      8.05 o 
   5  -9   5      148.37      172.46      6.91 o 
   6  -9   5      103.77      112.61      4.22 o 
   7  -9   5       87.71       88.60      5.96 o 
   8  -9   5      131.65      131.96      7.05 o 
   9  -9   5       97.02      110.55      7.05 o 
 -13  -8   5        3.63       -0.77      2.40 o 
 -12  -8   5        1.60       -2.13      2.13 o 
 -11  -8   5        1.78        2.53      2.03 o 
 -10  -8   5       23.37       32.70      2.24 o 
  -9  -8   5      159.88      155.30      3.65 o 
  -8  -8   5       52.98       51.90      2.03 o 
  -7  -8   5        3.83       -0.50      1.45 o 
  -6  -8   5       35.64       24.75      1.43 o 
  -5  -8   5      344.09      339.63      4.05 o 
  -4  -8   5      101.30      102.46      2.05 o 
  -3  -8   5        6.65        6.93      1.04 o 
  -2  -8   5        4.16        2.66      0.93 o 
  -1  -8   5       51.98       47.57      1.72 o 
   0  -8   5      152.72      159.18      3.44 o 
   1  -8   5       76.01       58.19      1.84 o 
   2  -8   5       48.67       52.81      2.31 o 
   3  -8   5      180.93      155.84      2.67 o 
   4  -8   5        0.03       -1.25      1.25 o 
   5  -8   5       66.56       42.82      2.19 o 
   6  -8   5       11.89       13.58      2.39 o 
   7  -8   5        7.71        6.36      2.39 o 
   8  -8   5        0.02       -1.63      3.52 o 
   9  -8   5        7.11       -2.17      4.06 o 
 -13  -7   5       35.55       37.69      4.61 o 
 -12  -7   5        0.51       -2.13      2.13 o 
 -11  -7   5       49.99       46.57      2.50 o 
 -10  -7   5       89.93      100.68      3.87 o 
  -9  -7   5      219.32      205.40      7.28 o 
  -8  -7   5      634.24      625.52      9.15 o 
  -7  -7   5     1467.97     1541.49     14.39 o 
  -6  -7   5     1022.84     1022.29      8.65 o 
  -5  -7   5       76.76       62.30      2.14 o 
  -4  -7   5      110.11       99.63      1.96 o 
  -3  -7   5        3.75        5.97      0.92 o 
  -2  -7   5      656.36      668.11      5.74 o 
  -1  -7   5     1659.22     1698.88     13.47 o 
   0  -7   5      868.04      840.80      7.85 o 
   1  -7   5      757.77      754.50      7.17 o 
   2  -7   5      672.46      642.57      6.26 o 
   3  -7   5      353.91      334.03      3.78 o 
   4  -7   5        3.99        0.59      1.21 o 
   5  -7   5        2.12        0.94      1.21 o 
   6  -7   5        1.76       -1.35      1.35 o 
   7  -7   5      151.94      156.97      4.50 o 
   8  -7   5      183.73      185.74      7.99 o 
   9  -7   5      154.07      175.31      7.32 o 
  10  -7   5       82.90       92.40      5.96 o 
 -13  -6   5        5.65       -0.53      2.77 o 
 -12  -6   5        3.45        4.06      2.77 o 
 -11  -6   5        0.30       -0.88      1.93 o 
 -10  -6   5       22.61       16.50      2.02 o 
  -9  -6   5       72.94       69.92      2.47 o 
  -8  -6   5      502.52      477.23      4.82 o 
  -7  -6   5      480.67      480.77      4.75 o 
  -6  -6   5       31.95       24.81      1.26 o 
  -5  -6   5      213.23      207.72      2.56 o 
  -4  -6   5       53.77       48.67      1.50 o 
  -3  -6   5       67.32       63.32      1.49 o 
  -2  -6   5      392.85      421.33      3.46 o 
  -1  -6   5      728.30      715.92      5.96 o 
   0  -6   5      275.83      330.31      2.87 o 
   1  -6   5       25.02       24.70      0.88 o 
   2  -6   5       14.96       23.65      0.92 o 
   3  -6   5       44.08       36.98      1.35 o 
   4  -6   5      162.99      169.48      2.53 o 
   5  -6   5       54.27       41.58      2.35 o 
   6  -6   5        0.18        2.00      1.56 o 
   7  -6   5       35.59       40.33      1.65 o 
   8  -6   5       64.91       56.04      8.54 o 
   9  -6   5        4.14        2.85      2.49 o 
  10  -6   5        4.19       10.84      4.06 o 
  11  -6   5        5.24        4.06      3.79 o 
 -13  -5   5       85.29       96.87      4.60 o 
 -12  -5   5       36.17       33.43      2.97 o 
 -11  -5   5       87.66       88.45      5.69 o 
 -10  -5   5      259.57      274.26      4.63 o 
  -9  -5   5      243.26      220.18      5.16 o 
  -8  -5   5      102.99      107.95      2.20 o 
  -7  -5   5      396.75      388.80      5.69 o 
  -6  -5   5     1580.00     1512.25     12.19 o 
  -5  -5   5      331.25      332.06      5.13 o 
  -4  -5   5       92.97       83.62      1.61 o 
  -3  -5   5      142.40      111.17      1.49 o 
  -2  -5   5        3.04        4.22      1.12 o 
  -1  -5   5     2443.71     2364.80     15.33 o 
   0  -5   5      419.06      323.57      2.69 o 
   1  -5   5       38.47       16.93      0.66 o 
   2  -5   5      571.80      533.16      4.12 o 
   3  -5   5      439.23      397.98      3.58 o 
   4  -5   5       65.95       76.38      1.71 o 
   5  -5   5       64.35       58.52      1.71 o 
   6  -5   5      208.49      173.08      4.28 o 
   7  -5   5      409.63      435.49      4.86 o 
   8  -5   5      273.57      300.36      3.93 o 
   9  -5   5       95.60       97.67      4.02 o 
  10  -5   5      237.82      257.41      7.86 o 
  11  -5   5      114.64      126.54      6.77 o 
  12  -5   5       41.76       42.00      5.15 o 
 -14  -4   5        6.10        8.81      3.07 o 
 -13  -4   5       36.03       35.24      3.16 o 
 -12  -4   5       16.88       16.69      2.85 o 
 -11  -4   5       60.86       59.85      5.83 o 
 -10  -4   5       31.99       26.62      2.98 o 
  -9  -4   5        1.18       -1.35      1.35 o 
  -8  -4   5       14.21       17.25      1.16 o 
  -7  -4   5       26.25       29.13      1.29 o 
  -6  -4   5      192.46      163.20      2.31 o 
  -5  -4   5       14.09       15.16      0.94 o 
  -4  -4   5      658.32      651.84      4.99 o 
  -3  -4   5        2.94        4.98      0.62 o 
  -2  -4   5      174.96      216.46      1.81 o 
  -1  -4   5      180.45      185.51      1.56 o 
   0  -4   5     2009.46     2256.50     17.27 o 
   1  -4   5       90.60      105.99      1.22 o 
   2  -4   5       80.28      100.44      1.35 o 
   3  -4   5        3.86        3.32      0.59 o 
   4  -4   5      139.99      151.85      1.88 o 
   5  -4   5        0.19       -0.85      0.85 o 
   6  -4   5       25.07       22.61      1.18 o 
   7  -4   5      106.05       87.55      2.12 o 
   8  -4   5       75.08       54.88      2.07 o 
   9  -4   5       17.22       10.03      2.39 o 
  10  -4   5       39.14       45.79      3.07 o 
  11  -4   5       30.80       28.72      4.34 o 
  12  -4   5        8.25       10.57      4.06 o 
 -14  -3   5       25.35       28.62      4.34 o 
 -13  -3   5       10.59        5.48      2.77 o 
 -12  -3   5        0.86        0.56      3.12 o 
 -11  -3   5        8.36        4.61      2.49 o 
 -10  -3   5      166.90      153.96      4.12 o 
  -9  -3   5      567.42      561.61      6.99 o 
  -8  -3   5       19.03       14.96      1.35 o 
  -7  -3   5      565.69      587.85      5.65 o 
  -6  -3   5     3517.97     3515.18     25.11 o 
  -5  -3   5      334.48      329.47      2.97 o 
  -4  -3   5       38.99       35.42      1.09 o 
  -3  -3   5     2278.21     2101.60     13.68 o 
  -2  -3   5      796.59      711.92      4.81 o 
  -1  -3   5      106.24       98.33      2.12 o 
   0  -3   5     1199.95     1210.74     10.43 o 
   1  -3   5     2398.81     2431.89     20.79 o 
   2  -3   5     7543.54     7960.66     67.93 o 
   3  -3   5     2139.44     2234.61     17.13 o 
   4  -3   5      347.94      309.29      2.73 o 
   5  -3   5     1560.05     1557.98     12.28 o 
   6  -3   5      223.14      224.63      2.94 o 
   7  -3   5      128.57      121.94      1.97 o 
   8  -3   5      821.73      791.84      6.87 o 
   9  -3   5      591.72      576.71      6.33 o 
  10  -3   5      483.17      482.95      9.62 o 
  11  -3   5      259.26      267.71      8.13 o 
  12  -3   5      122.89      143.61      7.05 o 
  13  -3   5       59.33       50.40      5.15 o 
 -14  -2   5        4.94        1.96      2.97 o 
 -13  -2   5       21.27       21.16      3.25 o 
 -12  -2   5       58.61       64.62      9.08 o 
 -11  -2   5       28.63       22.81      2.58 o 
 -10  -2   5        0.04       -1.35      2.44 o 
  -9  -2   5      203.61      212.65      4.93 o 
  -8  -2   5       79.15       79.34      1.93 o 
  -7  -2   5        1.90        1.38      0.94 o 
  -6  -2   5      558.95      613.88      4.94 o 
  -5  -2   5      762.06      862.57      8.31 o 
  -4  -2   5        7.50        2.62      0.56 o 
  -3  -2   5      437.91      437.89      2.98 o 
  -2  -2   5      110.87      110.56      0.95 o 
  -1  -2   5       16.90       20.61      0.63 o 
   0  -2   5      618.29      573.95      6.00 o 
   1  -2   5      204.13      239.28      3.95 o 
   2  -2   5     1017.17     1059.43      9.14 o 
   3  -2   5       40.50       56.99      1.18 o 
   4  -2   5        0.00       -0.44      0.44 o 
   5  -2   5       15.25       18.13      1.14 o 
   6  -2   5       88.02       82.89      1.39 o 
   7  -2   5      259.01      247.56      3.10 o 
   8  -2   5       85.52       89.42      2.18 o 
   9  -2   5       28.98       29.84      2.39 o 
  10  -2   5        5.46        5.23      1.96 o 
  11  -2   5        4.59       -0.98      2.39 o 
  12  -2   5        0.14       -3.79      3.79 o 
  13  -2   5        0.01       -3.52      3.79 o 
 -13  -1   5      118.88      138.89      5.07 o 
 -12  -1   5      195.38      211.50      7.45 o 
 -11  -1   5      233.83      235.73      7.32 o 
 -10  -1   5       97.41       98.51      9.21 o 
  -9  -1   5      340.12      334.81      4.85 o 
  -8  -1   5      130.05      128.63      2.28 o 
  -7  -1   5      135.21      138.39      2.38 o 
  -6  -1   5      321.93      316.54      3.24 o 
  -5  -1   5       63.67       42.70      1.15 o 
  -4  -1   5      952.17      907.15      5.92 o 
  -3  -1   5     2148.03     2232.74     12.36 o 
  -2  -1   5     1970.66     1971.06     10.86 o 
  -1  -1   5     1056.08     1088.05      6.82 o 
   0  -1   5       93.01      100.26      3.79 o 
   1  -1   5     1594.71     1691.07     32.52 o 
   2  -1   5     3287.47     3614.64     36.44 o 
   3  -1   5     8552.07     9239.64     71.89 o 
   4  -1   5     3099.82     3122.67     22.09 o 
   5  -1   5     2900.49     2838.72     18.60 o 
   6  -1   5     1219.26     1254.28     10.01 o 
   7  -1   5      285.38      276.13      3.31 o 
   8  -1   5      433.91      428.89      4.67 o 
   9  -1   5       59.79       54.34      2.08 o 
  10  -1   5       14.09        9.00      1.75 o 
  11  -1   5        1.43       -1.22      2.85 o 
  12  -1   5       17.25       14.63      3.79 o 
  13  -1   5        4.48       -1.90      3.79 o 
 -13   0   5       26.38       29.42      3.35 o 
 -12   0   5       94.60       93.75      4.50 o 
 -11   0   5       87.00       90.19      5.28 o 
 -10   0   5      123.74      125.40      4.12 o 
  -9   0   5       20.09       21.94      1.86 o 
  -8   0   5        0.08       -1.08      1.08 o 
  -7   0   5      265.87      254.19      2.72 o 
  -6   0   5      144.72      162.61      2.28 o 
  -5   0   5       27.18       27.19      1.13 o 
  -4   0   5      165.18      187.81      1.80 o 
  -3   0   5     3689.73     3868.06     22.47 o 
  -2   0   5      908.06     1004.91      5.67 o 
  -1   0   5       27.74       37.49      2.00 o 
   0   0   5     2378.53     2382.35     25.01 o 
   1   0   5     2967.79     3028.00     57.44 o 
   2   0   5      689.08      659.05      7.04 o 
   3   0   5      956.95     1020.50      7.38 o 
   4   0   5      409.21      453.17      3.04 o 
   5   0   5      527.52      532.74      3.61 o 
   6   0   5      291.85      297.94      2.74 o 
   7   0   5      159.65      163.09      2.15 o 
   8   0   5       80.56       80.43      1.97 o 
   9   0   5      126.20      120.96      2.74 o 
  10   0   5       21.13       24.85      1.81 o 
  11   0   5      160.68      142.19      4.84 o 
  12   0   5       11.36       13.28      3.79 o 
  13   0   5        0.67       -1.63      3.79 o 
  14   0   5        0.38        3.79      4.34 o 
 -13   1   5       40.12       38.59      3.35 o 
 -12   1   5      102.75      113.94      4.88 o 
 -11   1   5       58.75       46.37      3.07 o 
 -10   1   5       21.60       22.29      2.58 o 
  -9   1   5       12.29       11.81      2.30 o 
  -8   1   5      829.13      843.96      9.06 o 
  -7   1   5      560.22      540.05      4.59 o 
  -6   1   5      430.41      434.43      3.80 o 
  -5   1   5     3420.96     3542.74     25.35 o 
  -4   1   5     3994.27     4035.41     26.48 o 
  -3   1   5     5952.25     6414.84     39.32 o 
  -2   1   5     1591.19     1745.21     10.80 o 
  -1   1   5     4500.26     4730.13     29.02 o 
   0   1   5      376.98      463.78      3.43 o 
   1   1   5      635.76      572.35      4.20 o 
   2   1   5      467.39      401.41      3.07 o 
   3   1   5     3135.89     3264.67     19.84 o 
   4   1   5     1360.55     1301.87      8.09 o 
   5   1   5        6.57       15.67      0.58 o 
   6   1   5       50.97       42.10      1.29 o 
   7   1   5      223.03      213.87      2.70 o 
   8   1   5      814.99      798.25      6.97 o 
   9   1   5       35.95       34.70      1.51 o 
  10   1   5      160.74      158.22      2.94 o 
  11   1   5      523.83      537.26      8.13 o 
  12   1   5      345.08      367.70      9.75 o 
  13   1   5       84.16       97.00      6.50 o 
  14   1   5        8.75       10.03      4.06 o 
 -13   2   5        0.20        0.72      2.97 o 
 -12   2   5       33.26       32.91      3.25 o 
 -11   2   5       77.76       63.97      7.59 o 
 -10   2   5      479.86      495.06      8.24 o 
  -9   2   5      227.92      238.99      5.17 o 
  -8   2   5       68.15       64.18      2.01 o 
  -7   2   5        3.66        4.41      0.92 o 
  -6   2   5       21.86       16.84      0.94 o 
  -5   2   5      117.55       99.38      1.62 o 
  -4   2   5      160.55      172.26      1.95 o 
  -3   2   5      179.10      164.56      2.01 o 
  -2   2   5     1944.24     2065.70     12.77 o 
  -1   2   5      758.70      885.42      5.63 o 
   0   2   5      412.96      443.42      2.95 o 
   1   2   5      405.46      365.70      2.49 o 
   2   2   5      759.57      871.78      4.85 o 
   3   2   5       27.83       30.31      0.71 o 
   4   2   5      390.73      431.91      2.80 o 
   5   2   5     1351.62     1352.83      8.53 o 
   6   2   5      168.96      194.87      1.93 o 
   7   2   5       61.23       52.74      2.21 o 
   8   2   5      549.47      550.37      5.13 o 
   9   2   5      163.61      147.36      2.39 o 
  10   2   5        8.26        5.75      1.41 o 
  11   2   5       78.53       71.08      2.86 o 
  12   2   5        1.76        2.44      3.52 o 
  13   2   5       19.72       12.74      4.06 o 
  14   2   5        7.99        8.40      4.34 o 
 -12   3   5      140.85      165.70      5.17 o 
 -11   3   5      157.73      156.04      4.98 o 
 -10   3   5      355.02      371.19      6.90 o 
  -9   3   5       61.23       62.89      3.64 o 
  -8   3   5      129.43      123.09      2.99 o 
  -7   3   5     1092.22     1014.87      9.72 o 
  -6   3   5      124.71      129.23      2.96 o 
  -5   3   5     1250.88     1253.37     10.25 o 
  -4   3   5     1885.32     1790.32     14.20 o 
  -3   3   5     1141.57     1128.89      9.11 o 
  -2   3   5     7144.23     7368.98     51.72 o 
  -1   3   5     4116.25     4217.25     27.22 o 
   0   3   5      270.05      279.18      2.03 o 
   1   3   5     2417.01     2280.46     14.79 o 
   2   3   5     3403.72     3309.97     18.99 o 
   3   3   5      232.74      208.18      2.60 o 
   4   3   5      727.28      617.61      4.12 o 
   5   3   5      189.19      192.32      2.39 o 
   6   3   5     2255.72     2320.20     25.99 o 
   7   3   5     1771.12     1771.64     13.19 o 
   8   3   5      842.73      832.93      7.24 o 
   9   3   5      355.88      350.19      3.80 o 
  10   3   5        7.20        6.14      1.33 o 
  11   3   5      111.24       97.30      3.52 o 
  12   3   5       29.00       31.65      2.73 o 
  13   3   5       44.56       48.50      4.61 o 
  14   3   5       14.52       14.36      4.34 o 
 -12   4   5        0.03        2.30      5.55 o 
 -11   4   5       13.43        8.41      2.97 o 
 -10   4   5        4.53        2.35      2.58 o 
  -9   4   5        3.26        5.42      2.30 o 
  -8   4   5      112.00      112.84      3.92 o 
  -7   4   5       49.87       41.25      2.35 o 
  -6   4   5       37.96       37.00      2.05 o 
  -5   4   5       79.73       76.33      1.79 o 
  -4   4   5        0.30       -1.06      1.06 o 
  -3   4   5      169.65      187.94      2.28 o 
  -2   4   5       58.56       43.97      1.30 o 
  -1   4   5      312.42      376.63      2.91 o 
   0   4   5      156.14      192.53      1.95 o 
   1   4   5      522.14      518.30      4.04 o 
   2   4   5      421.62      466.06      3.41 o 
   3   4   5      868.13      974.55      7.67 o 
   4   4   5       11.21       12.90      0.72 o 
   5   4   5      107.55      105.76      1.64 o 
   6   4   5       28.12       21.69      0.95 o 
   7   4   5      199.02      217.68      2.45 o 
   8   4   5       18.79       19.00      1.23 o 
   9   4   5      119.92      115.82      2.06 o 
  10   4   5        1.88        2.38      1.36 o 
  11   4   5        5.04        4.81      1.82 o 
  12   4   5       23.54       16.45      2.47 o 
  13   4   5       48.68       35.77      4.61 o 
  14   4   5        0.14       -0.81      4.34 o 
 -11   5   5       79.47       67.40      3.83 o 
 -10   5   5      215.34      243.19      5.75 o 
  -9   5   5       57.40       51.89      3.16 o 
  -8   5   5      183.41      193.87      5.15 o 
  -7   5   5     1060.45     1018.94     13.99 o 
  -6   5   5      582.58      580.42      8.43 o 
  -5   5   5       33.86       26.77      1.23 o 
  -4   5   5      353.22      327.90      5.56 o 
  -3   5   5      179.89      165.60      2.06 o 
  -2   5   5      185.76      180.23      2.06 o 
  -1   5   5      528.85      471.45      4.29 o 
   0   5   5       83.58       47.29      1.91 o 
   1   5   5     1417.11     1358.58     10.83 o 
   2   5   5     2230.49     2337.41     16.59 o 
   3   5   5      146.30      113.09      1.54 o 
   4   5   5       38.19       20.19      0.94 o 
   5   5   5      528.28      518.99      4.35 o 
   6   5   5      177.65      179.60      2.17 o 
   7   5   5      331.11      305.41      5.26 o 
   8   5   5      282.35      280.40      3.41 o 
   9   5   5      141.71      161.79      2.43 o 
  10   5   5       17.55       15.72      1.37 o 
  11   5   5       20.26       23.22      1.93 o 
  12   5   5       27.03       23.06      2.66 o 
  13   5   5       93.23       98.90      6.77 o 
  14   5   5       51.37       52.02      5.15 o 
 -11   6   5        0.01       -0.66      2.97 o 
 -10   6   5        0.61       -2.87      2.87 o 
  -9   6   5        4.53        3.77      2.58 o 
  -8   6   5       23.11       21.96      2.68 o 
  -7   6   5       15.55       12.79      2.30 o 
  -6   6   5       78.13       54.14      2.54 o 
  -5   6   5      362.19      315.56      4.03 o 
  -4   6   5       58.83       38.43      1.27 o 
  -3   6   5       14.63       13.59      1.09 o 
  -2   6   5        2.20       -0.92      0.92 o 
  -1   6   5        4.96        0.92      0.89 o 
   0   6   5      142.44      153.43      2.13 o 
   1   6   5      164.90      166.23      2.13 o 
   2   6   5       29.92       28.98      0.89 o 
   3   6   5       31.77       40.25      1.52 o 
   4   6   5        9.18       10.24      0.84 o 
   5   6   5      445.96      496.79      5.57 o 
   6   6   5      124.91      120.49      2.15 o 
   7   6   5        6.47        5.33      1.08 o 
   8   6   5       29.03       31.45      1.32 o 
   9   6   5       58.47       77.83      3.04 o 
  10   6   5       29.09       25.72      1.50 o 
  11   6   5        2.64        4.63      1.54 o 
  12   6   5        1.22        0.06      2.57 o 
  13   6   5        0.15       -3.79      3.79 o 
  14   6   5        3.44        4.06      4.61 o 
 -10   7   5      133.27      150.25      4.27 o 
  -9   7   5      153.11      166.26      4.07 o 
  -8   7   5      148.26      147.03      4.83 o 
  -7   7   5      685.23      658.69     12.77 o 
  -6   7   5      103.18       98.18      3.07 o 
  -5   7   5      279.48      231.91     11.24 o 
  -4   7   5       77.66       58.84      2.50 o 
  -3   7   5      352.29      357.12      5.28 o 
  -2   7   5      365.27      360.85      3.83 o 
  -1   7   5     1097.99     1033.63      8.68 o 
   0   7   5     1328.16     1342.99     10.95 o 
   1   7   5     1409.05     1370.71     11.15 o 
   2   7   5      355.60      324.78      2.85 o 
   3   7   5        5.28        5.91      0.86 o 
   4   7   5       88.37       73.27      1.64 o 
   5   7   5      330.64      311.72      3.39 o 
   6   7   5      547.41      567.83      5.33 o 
   7   7   5      832.57      887.35      8.59 o 
   8   7   5     1937.21     1890.07     23.23 o 
   9   7   5     1155.48     1181.99     10.23 o 
  10   7   5      105.94      119.23      2.94 o 
  11   7   5       40.06       37.64      2.03 o 
  12   7   5        4.93        3.36      2.02 o 
  13   7   5        0.29       -2.71      4.06 o 
  -9   8   5        3.14        3.93      2.87 o 
  -8   8   5        0.11        1.49      2.68 o 
  -7   8   5       44.12       35.51      2.87 o 
  -6   8   5        0.12       -2.39      2.39 o 
  -5   8   5        4.54       -1.08      2.11 o 
  -4   8   5      162.88      107.26      4.61 o 
  -3   8   5       17.29        6.07      2.20 o 
  -2   8   5        4.74        3.17      1.66 o 
  -1   8   5      255.28      229.73      2.98 o 
   0   8   5       32.17       32.54      1.35 o 
   1   8   5        0.74        1.72      1.06 o 
   2   8   5       87.93      108.53      1.77 o 
   3   8   5        3.21        4.71      0.99 o 
   4   8   5       38.81       37.58      1.27 o 
   5   8   5      383.70      381.59      3.97 o 
   6   8   5       93.03       78.75      2.16 o 
   7   8   5       52.39       43.84      1.83 o 
   8   8   5       22.97       30.55      1.70 o 
   9   8   5       42.49       40.50      1.92 o 
  10   8   5       35.95       33.13      1.95 o 
  11   8   5        1.59       -1.09      1.68 o 
  12   8   5        2.32       -0.84      2.16 o 
  13   8   5        5.28        3.85      2.93 o 
  -8   9   5       62.83       77.98      4.22 o 
  -7   9   5       77.31       59.24      3.45 o 
  -6   9   5      267.31      285.80      6.22 o 
  -5   9   5       64.71       69.56      3.64 o 
  -4   9   5       44.69       37.36      2.98 o 
  -3   9   5      589.66      641.19      9.67 o 
  -2   9   5     1025.16     1043.58     14.27 o 
  -1   9   5     1717.07     1681.05     21.65 o 
   0   9   5     1673.25     1773.09     18.61 o 
   1   9   5      563.00      523.53      6.62 o 
   2   9   5     1452.79     1423.80     13.14 o 
   3   9   5      271.43      303.25      3.96 o 
   4   9   5       49.79       50.45      2.06 o 
   5   9   5      189.02      188.11      3.11 o 
   6   9   5      205.97      206.54      3.39 o 
   7   9   5      339.89      339.80      5.16 o 
   8   9   5      127.50      131.39      3.44 o 
   9   9   5      165.63      157.63      4.99 o 
  10   9   5       98.76      114.16      5.20 o 
  11   9   5       64.28       77.21      3.04 o 
  12   9   5       33.26       34.52      2.60 o 
  13   9   5       29.15       30.34      4.20 o 
  -7  10   5        1.82       -2.77      2.77 o 
  -6  10   5        6.74        0.36      2.77 o 
  -5  10   5        1.04       -2.49      2.49 o 
  -4  10   5       54.44       53.96      3.07 o 
  -3  10   5      143.66      115.39      4.22 o 
  -2  10   5      162.01      150.31      4.41 o 
  -1  10   5       17.53       17.79      3.12 o 
   0  10   5       26.75       23.40      3.39 o 
   1  10   5       93.64       81.51      3.45 o 
   2  10   5      108.41      118.96      3.12 o 
   3  10   5       96.92       81.35      2.92 o 
   4  10   5      147.13      154.15      3.49 o 
   5  10   5       84.36       92.36      4.53 o 
   6  10   5       74.11       64.98      2.92 o 
   7  10   5       78.84       65.67      2.74 o 
   8  10   5        0.73       -1.93      1.93 o 
   9  10   5       35.10       24.51      2.97 o 
  10  10   5        7.74       -0.31      1.93 o 
  11  10   5        0.09       -1.33      1.88 o 
  12  10   5        4.72       -0.76      2.25 o 
  -6  11   5      109.09      107.56      4.69 o 
  -5  11   5      106.43      112.26      4.78 o 
  -4  11   5        7.76        8.40      2.68 o 
  -3  11   5       12.82       15.24      2.68 o 
  -2  11   5      174.40      177.22      4.79 o 
  -1  11   5       97.64       80.32      4.47 o 
   0  11   5      285.29      288.96      6.03 o 
   1  11   5      446.65      431.51      7.47 o 
   2  11   5      405.36      403.80      5.84 o 
   3  11   5      216.24      228.24      4.27 o 
   4  11   5       17.64       14.32      1.97 o 
   5  11   5        6.73        4.01      1.97 o 
   6  11   5      142.94      145.40      3.70 o 
   7  11   5      193.02      189.79      4.11 o 
   8  11   5       24.52       19.86      2.40 o 
   9  11   5       36.54       36.80      2.60 o 
  10  11   5       98.23       97.60      3.31 o 
  11  11   5       30.73       35.76      2.75 o 
  -5  12   5       11.61       10.50      4.20 o 
  -4  12   5       19.26       20.38      3.07 o 
  -3  12   5        0.36        0.21      2.77 o 
  -2  12   5        8.45        6.79      2.77 o 
  -1  12   5        3.11       -2.49      2.49 o 
   0  12   5        1.51        3.20      2.58 o 
   1  12   5       38.26       36.74      3.07 o 
   2  12   5        7.16        5.17      2.08 o 
   3  12   5      175.53      183.04      4.17 o 
   4  12   5        0.89       -1.97      1.97 o 
   5  12   5      111.23      106.73      3.48 o 
   6  12   5        8.32        6.39      2.12 o 
   7  12   5        5.29        8.41      2.28 o 
   8  12   5        3.36        1.03      2.69 o 
   9  12   5        3.04        1.10      2.32 o 
  10  12   5        2.37       -2.34      2.34 o 
  -3  13   5       84.26       89.08      5.01 o 
  -2  13   5       65.21       65.98      4.20 o 
  -1  13   5        3.46        0.81      2.87 o 
   0  13   5        0.85        0.51      2.77 o 
   1  13   5      220.33      225.62      4.80 o 
   2  13   5      299.55      322.35      5.53 o 
   3  13   5       80.91       78.22      3.49 o 
   4  13   5       52.23       47.92      2.71 o 
   5  13   5       45.83       40.55      2.65 o 
   6  13   5       35.14       29.23      2.60 o 
   7  13   5       56.03       57.82      2.87 o 
   8  13   5       37.31       39.76      2.76 o 
   9  13   5       29.04       19.13      2.65 o 
   0  14   5        0.70        2.85      2.87 o 
   1  14   5        1.47        1.86      2.40 o 
   2  14   5        0.52        5.39      2.34 o 
   3  14   5        5.86        6.62      2.45 o 
   4  14   5       25.69       23.31      2.65 o 
   5  14   5       33.43       34.37      2.65 o 
   6  14   5       27.99       25.05      2.65 o 
   7  14   5       25.09       25.38      3.24 o 
  -5 -14   6       14.55       16.96      3.07 o 
  -4 -14   6        0.84       -1.76      2.68 o 
  -3 -14   6        4.56        2.30      2.77 o 
  -2 -14   6       24.01       20.83      3.05 o 
  -1 -14   6       63.75       87.55      4.60 o 
  -8 -13   6       14.76       13.01      2.97 o 
  -7 -13   6       30.31       30.81      3.16 o 
  -6 -13   6       33.16       30.49      3.07 o 
  -5 -13   6        2.21       -0.04      2.58 o 
  -4 -13   6        0.39        1.50      2.58 o 
  -3 -13   6       30.14       24.20      2.85 o 
  -2 -13   6        9.01        9.47      2.66 o 
  -1 -13   6       11.24       12.24      2.77 o 
   0 -13   6        0.20       -1.17      2.47 o 
   1 -13   6        3.08        2.71      3.79 o 
   2 -13   6       16.44       14.09      4.06 o 
  -9 -12   6        9.88        6.54      2.85 o 
  -8 -12   6       59.54       54.69      3.35 o 
  -7 -12   6       77.08       90.18      4.22 o 
  -6 -12   6        8.45        5.96      3.66 o 
  -5 -12   6        2.21        0.58      2.47 o 
  -4 -12   6       66.59       56.69      3.16 o 
  -3 -12   6      175.85      177.90      6.81 o 
  -2 -12   6      155.98      167.15      4.10 o 
  -1 -12   6      152.20      151.52      3.90 o 
   0 -12   6       95.80       93.08      4.02 o 
   1 -12   6       81.35       81.42      4.12 o 
   2 -12   6       73.87       83.73      5.96 o 
   3 -12   6       32.97       24.93      4.06 o 
   4 -12   6      117.47      139.00      7.05 o 
 -10 -11   6        1.20        1.24      3.25 o 
  -9 -11   6        0.05       -2.48      2.58 o 
  -8 -11   6        2.02        0.36      2.39 o 
  -7 -11   6       16.28       10.98      2.58 o 
  -6 -11   6       40.26       37.35      2.77 o 
  -5 -11   6      117.97      132.92      4.81 o 
  -4 -11   6      162.50      158.49      3.38 o 
  -3 -11   6        0.09       -1.50      1.77 o 
  -2 -11   6        0.21        1.46      1.86 o 
  -1 -11   6       52.09       41.37      2.24 o 
   0 -11   6       11.55        8.92      2.39 o 
   1 -11   6       19.19       24.90      2.68 o 
   2 -11   6        4.60        3.39      2.49 o 
   3 -11   6        7.86        5.55      3.39 o 
   4 -11   6        5.37        5.28      2.68 o 
   5 -11   6        6.82        3.52      3.79 o 
   6 -11   6       26.54       27.37      4.61 o 
 -11 -10   6       12.79       10.30      2.87 o 
 -10 -10   6        1.53       -1.78      2.66 o 
  -9 -10   6       16.19       11.11      2.68 o 
  -8 -10   6       96.36       92.49      4.88 o 
  -7 -10   6      108.94      117.82      2.97 o 
  -6 -10   6       77.20       83.12      2.53 o 
  -5 -10   6      170.93      161.88      3.00 o 
  -4 -10   6      114.74      118.53      2.63 o 
  -3 -10   6       44.70       52.56      1.69 o 
  -2 -10   6      195.49      212.52      2.91 o 
  -1 -10   6      558.70      559.23      6.13 o 
   0 -10   6      550.57      517.26      6.72 o 
   1 -10   6      349.66      346.26      5.16 o 
   2 -10   6      294.39      297.48      8.67 o 
   3 -10   6       92.98       79.42      3.63 o 
   4 -10   6       14.95        7.63      2.39 o 
   5 -10   6       88.46       83.73      4.02 o 
   6 -10   6        8.81        5.15      3.79 o 
   7 -10   6       99.63      114.89      6.77 o 
 -12  -9   6        5.54        8.96      2.97 o 
 -11  -9   6        2.04        2.98      2.71 o 
 -10  -9   6       18.12       13.32      2.24 o 
  -9  -9   6        3.83        2.10      1.93 o 
  -8  -9   6        1.15        1.66      1.82 o 
  -7  -9   6        8.58       10.71      1.60 o 
  -6  -9   6       88.30       72.16      2.74 o 
  -5  -9   6       32.23       28.48      1.45 o 
  -4  -9   6        0.01       -1.13      1.13 o 
  -3  -9   6      247.73      266.18      3.29 o 
  -2  -9   6       60.76       73.66      1.76 o 
  -1  -9   6      141.54      152.32      2.40 o 
   0  -9   6      357.02      355.61      4.15 o 
   1  -9   6        2.78        1.22      1.23 o 
   2  -9   6      117.42      107.62      2.92 o 
   3  -9   6       66.57       45.99      4.77 o 
   4  -9   6        8.54        3.59      1.82 o 
   5  -9   6        0.04       -0.77      2.20 o 
   6  -9   6       52.91       48.91      3.07 o 
   7  -9   6       15.25       12.35      2.68 o 
   8  -9   6       20.12       22.49      4.34 o 
 -12  -8   6       17.49       18.21      2.76 o 
 -11  -8   6       74.47       74.53      3.21 o 
 -10  -8   6      346.57      355.84      5.46 o 
  -9  -8   6      272.01      265.65      4.64 o 
  -8  -8   6      152.82      168.22      3.21 o 
  -7  -8   6      354.16      353.54      6.96 o 
  -6  -8   6      499.18      492.86      5.83 o 
  -5  -8   6      471.86      495.86      4.77 o 
  -4  -8   6       37.23       25.52      1.25 o 
  -3  -8   6       13.98       11.58      1.10 o 
  -2  -8   6       89.82       82.83      1.85 o 
  -1  -8   6     1202.93     1177.49      8.83 o 
   0  -8   6      925.75      915.20      8.63 o 
   1  -8   6      777.72      812.97      7.74 o 
   2  -8   6      199.86      198.83      2.84 o 
   3  -8   6        7.46        8.15      1.21 o 
   4  -8   6      105.76      124.12      3.07 o 
   5  -8   6      295.08      296.58      5.78 o 
   6  -8   6      278.97      274.38      5.56 o 
   7  -8   6       41.73       48.22      2.97 o 
   8  -8   6      237.93      262.76      5.84 o 
   9  -8   6      126.06      135.48      6.50 o 
 -13  -7   6        0.50       -0.38      2.77 o 
 -12  -7   6        5.87        6.17      2.24 o 
 -11  -7   6        0.13       -0.54      2.03 o 
 -10  -7   6        0.58        1.14      1.86 o 
  -9  -7   6       33.33       26.83      1.75 o 
  -8  -7   6        9.84        8.87      1.51 o 
  -7  -7   6        6.53        0.52      1.30 o 
  -6  -7   6       50.65       49.16      1.68 o 
  -5  -7   6      370.94      384.29      3.89 o 
  -4  -7   6      432.30      425.83      4.07 o 
  -3  -7   6        2.49        2.25      0.92 o 
  -2  -7   6      160.82      142.13      1.98 o 
  -1  -7   6        8.35       14.66      0.90 o 
   0  -7   6        0.08        0.20      0.89 o 
   1  -7   6       79.66       90.95      1.93 o 
   2  -7   6      324.38      289.72      4.61 o 
   3  -7   6      576.89      567.38      5.67 o 
   4  -7   6       33.73       43.83      1.59 o 
   5  -7   6        0.47       -0.90      1.56 o 
   6  -7   6        0.11       -1.66      1.66 o 
   7  -7   6        2.30       -2.44      2.44 o 
   8  -7   6        0.53        1.90      2.49 o 
   9  -7   6       29.14       29.26      4.06 o 
  10  -7   6        7.65        8.67      4.06 o 
 -13  -6   6        3.81        5.44      2.97 o 
 -12  -6   6        2.50       -2.23      2.77 o 
 -11  -6   6       28.98       35.81      2.34 o 
 -10  -6   6      124.49      124.81      5.40 o 
  -9  -6   6       66.39       65.79      3.01 o 
  -8  -6   6      191.48      183.76      3.04 o 
  -7  -6   6     1296.96     1315.18     10.88 o 
  -6  -6   6     1578.23     1572.52     12.70 o 
  -5  -6   6      598.26      597.31      5.35 o 
  -4  -6   6        2.07        1.94      0.86 o 
  -3  -6   6      411.81      407.02      3.44 o 
  -2  -6   6      726.78      729.82      5.53 o 
  -1  -6   6      272.53      269.54      2.87 o 
   0  -6   6     1409.95     1493.77     13.05 o 
   1  -6   6      868.65      906.70      7.36 o 
   2  -6   6     1517.34     1479.51     11.65 o 
   3  -6   6       41.64       38.49      1.19 o 
   4  -6   6      157.80      158.42      2.40 o 
   5  -6   6     1650.36     1623.12     14.52 o 
   6  -6   6      347.83      358.39      5.01 o 
   7  -6   6       28.68       34.64      2.03 o 
   8  -6   6      299.38      362.68      9.89 o 
   9  -6   6      568.94      656.92     10.25 o 
  10  -6   6       25.58       22.22      4.34 o 
  11  -6   6       10.88        5.42      4.34 o 
 -13  -5   6       38.18       33.53      7.05 o 
 -12  -5   6       21.03       19.43      2.87 o 
 -11  -5   6        8.33        0.70      2.39 o 
 -10  -5   6        0.81       -1.12      1.77 o 
  -9  -5   6      103.17       99.02      2.61 o 
  -8  -5   6      109.62       93.55      2.20 o 
  -7  -5   6       23.75       15.34      1.26 o 
  -6  -5   6       94.88       99.19      2.17 o 
  -5  -5   6       37.01       31.15      1.08 o 
  -4  -5   6      770.42      787.37      7.43 o 
  -3  -5   6      165.42      185.14      1.95 o 
  -2  -5   6       12.15       15.86      0.61 o 
  -1  -5   6      159.62      192.31      1.84 o 
   0  -5   6       11.79       15.26      0.70 o 
   1  -5   6      550.53      540.16      5.11 o 
   2  -5   6      121.84      131.25      1.97 o 
   3  -5   6       13.26       12.21      0.76 o 
   4  -5   6        9.31        6.67      0.81 o 
   5  -5   6      853.76      828.47      7.77 o 
   6  -5   6      417.00      378.06      4.21 o 
   7  -5   6      253.56      240.36      4.01 o 
   8  -5   6      237.73      221.64      4.01 o 
   9  -5   6      152.79      141.76      5.01 o 
  10  -5   6        4.26        0.54      2.49 o 
  11  -5   6        1.96        0.81      3.79 o 
 -13  -4   6        1.25       -0.27      2.68 o 
 -12  -4   6       58.31       53.09      3.35 o 
 -11  -4   6       48.53       59.77      7.05 o 
 -10  -4   6       49.76       44.25      2.66 o 
  -9  -4   6      445.68      432.44      5.78 o 
  -8  -4   6      742.19      780.88      6.95 o 
  -7  -4   6      883.42      866.73      7.58 o 
  -6  -4   6        8.11        7.17      0.99 o 
  -5  -4   6       49.84       51.60      1.49 o 
  -4  -4   6      208.31      215.77      2.17 o 
  -3  -4   6      611.76      545.81      3.89 o 
  -2  -4   6     3704.41     3662.17     23.52 o 
  -1  -4   6     1358.44     1405.03     10.88 o 
   0  -4   6     1108.49     1073.15      9.42 o 
   1  -4   6     1714.87     1730.09     14.93 o 
   2  -4   6     1307.57     1256.55     11.01 o 
   3  -4   6     1832.52     1858.73     16.15 o 
   4  -4   6       84.67       81.78      1.39 o 
   5  -4   6       56.49       42.31      1.28 o 
   6  -4   6      325.54      308.25      3.54 o 
   7  -4   6      208.72      202.23      2.92 o 
   8  -4   6      103.33      107.13      3.47 o 
   9  -4   6      297.78      294.00     14.09 o 
  10  -4   6       90.57       52.84      3.07 o 
  11  -4   6       41.86       36.31      4.34 o 
  12  -4   6      106.42      121.66      6.50 o 
 -13  -3   6       15.63       17.51      2.98 o 
 -12  -3   6       26.73       22.19      2.77 o 
 -11  -3   6        0.54        0.59      2.39 o 
 -10  -3   6        2.81        1.99      2.20 o 
  -9  -3   6      214.72      216.27      3.91 o 
  -8  -3   6      226.78      221.36      3.28 o 
  -7  -3   6        4.35        3.27      0.87 o 
  -6  -3   6       26.15       28.69      1.02 o 
  -5  -3   6      386.92      378.03      4.22 o 
  -4  -3   6       74.08       76.34      1.30 o 
  -3  -3   6       43.36       32.90      0.80 o 
  -2  -3   6      182.39      216.29      1.84 o 
  -1  -3   6      872.69      959.36      7.44 o 
   0  -3   6      642.65      735.11      6.43 o 
   1  -3   6      246.33      270.70      2.57 o 
   2  -3   6      931.02      944.67      8.23 o 
   3  -3   6      241.38      282.27      2.85 o 
   4  -3   6      131.44      159.09      2.06 o 
   5  -3   6       97.00      104.71      1.76 o 
   6  -3   6      270.89      248.44      2.95 o 
   7  -3   6      227.97      247.32      3.09 o 
   8  -3   6        2.06        0.33      1.21 o 
   9  -3   6       15.00        5.96      1.72 o 
  10  -3   6        0.97       -1.63      2.30 o 
  11  -3   6        0.06       -2.03      2.49 o 
  12  -3   6        2.06       -0.81      3.79 o 
 -13  -2   6       92.52       97.62      5.96 o 
 -12  -2   6       53.35       59.28      3.52 o 
 -11  -2   6       69.02       71.52      3.73 o 
 -10  -2   6       33.17       30.75      2.85 o 
  -9  -2   6      456.95      448.31      5.94 o 
  -8  -2   6      564.63      570.66      5.99 o 
  -7  -2   6      270.26      283.23      3.52 o 
  -6  -2   6       70.19       59.41      1.54 o 
  -5  -2   6      275.52      263.77      2.74 o 
  -4  -2   6     2829.31     2903.42     20.37 o 
  -3  -2   6     2638.60     2579.06     15.79 o 
  -2  -2   6      905.34      890.37      8.96 o 
  -1  -2   6     1599.69     1630.58     11.59 o 
   0  -2   6      562.69      490.13      6.77 o 
   1  -2   6     1196.25     1158.63     23.03 o 
   2  -2   6     2285.89     2405.23     24.31 o 
   3  -2   6     1205.91     1259.30     10.91 o 
   4  -2   6     1290.68     1250.12     10.97 o 
   5  -2   6      287.37      257.33      2.46 o 
   6  -2   6      408.61      411.87      3.77 o 
   7  -2   6      549.17      535.40      4.73 o 
   8  -2   6        1.74        1.14      0.99 o 
   9  -2   6        7.73        4.37      1.29 o 
  10  -2   6      290.86      312.16     10.30 o 
  11  -2   6      151.85      164.75      4.79 o 
  12  -2   6       95.67      105.13      5.96 o 
  13  -2   6       37.20       34.14      4.88 o 
 -13  -1   6        0.19        0.84      3.12 o 
 -12  -1   6       20.22       21.54      2.87 o 
 -11  -1   6        3.58        2.17      2.71 o 
 -10  -1   6       31.00       23.12      3.79 o 
  -9  -1   6       48.99       46.47      2.19 o 
  -8  -1   6       92.11       81.39      2.27 o 
  -7  -1   6       25.43       27.85      1.39 o 
  -6  -1   6        0.55       -0.81      0.81 o 
  -5  -1   6       15.36       13.29      1.21 o 
  -4  -1   6       22.41       25.30      0.72 o 
  -3  -1   6     1958.59     2168.98     14.29 o 
  -2  -1   6        0.91        2.75      0.43 o 
  -1  -1   6      104.63      125.25      1.19 o 
   0  -1   6       27.92       67.20      3.52 o 
   1  -1   6      106.53      110.82      4.34 o 
   2  -1   6     1323.29     1271.89     24.93 o 
   3  -1   6        0.12        0.57      0.45 o 
   4  -1   6      841.65      984.74      7.98 o 
   5  -1   6      102.55      103.56      1.62 o 
   6  -1   6      620.33      638.68      4.95 o 
   7  -1   6      117.01      113.24      2.04 o 
   8  -1   6      193.20      200.18      3.01 o 
   9  -1   6       62.67       65.97      2.18 o 
  10  -1   6        3.23        2.19      1.77 o 
  11  -1   6        9.96        6.77      2.49 o 
  12  -1   6       19.38       16.53      3.79 o 
  13  -1   6        9.42       10.57      4.06 o 
 -13   0   6        9.46       10.57      3.07 o 
 -12   0   6        0.50        1.16      2.58 o 
 -11   0   6       79.59       73.31      4.01 o 
 -10   0   6      806.12      827.44     24.66 o 
  -9   0   6      306.49      318.95      7.99 o 
  -8   0   6        2.55        2.15      1.25 o 
  -7   0   6      422.14      397.24      3.99 o 
  -6   0   6     1287.45     1240.42     10.26 o 
  -5   0   6     1627.70     1628.01     13.12 o 
  -4   0   6      980.18      927.94      6.97 o 
  -3   0   6        4.06        5.32      0.62 o 
  -2   0   6     4146.35     4092.20     26.75 o 
  -1   0   6      942.55     1021.72      7.36 o 
   0   0   6      133.12      204.32      3.89 o 
   1   0   6     1054.46     1115.28     22.22 o 
   2   0   6     2124.67     2108.58     26.74 o 
   3   0   6      290.60      248.13      2.07 o 
   4   0   6     1441.49     1392.74     10.03 o 
   5   0   6     2691.46     2756.93     36.86 o 
   6   0   6     1184.61     1171.10      8.01 o 
   7   0   6     1008.31      931.69      7.83 o 
   8   0   6       27.64       21.30      1.27 o 
   9   0   6      287.06      312.82      4.73 o 
  10   0   6      661.62      686.57     13.49 o 
  11   0   6      180.66      168.35      4.50 o 
  12   0   6       19.85       16.53      3.79 o 
  13   0   6       39.49       41.73      4.61 o 
 -13   1   6       16.89       16.73      3.16 o 
 -12   1   6       23.28       24.31      3.66 o 
 -11   1   6       47.40       38.37      4.06 o 
 -10   1   6        5.81        4.29      2.58 o 
  -9   1   6        0.49        3.49      2.20 o 
  -8   1   6       13.97        8.98      1.29 o 
  -7   1   6        9.22        9.26      0.94 o 
  -6   1   6      501.44      483.75      4.16 o 
  -5   1   6      275.13      269.31      3.36 o 
  -4   1   6     1864.13     1968.03     15.67 o 
  -3   1   6        4.82        2.96      0.92 o 
  -2   1   6        0.61        0.63      0.52 o 
  -1   1   6      186.08      207.38      1.66 o 
   0   1   6      272.86      296.83      2.64 o 
   1   1   6        0.03        1.79      0.50 o 
   2   1   6        3.06        2.81      0.34 o 
   3   1   6      472.19      530.02      4.01 o 
   4   1   6        8.21        7.83      0.55 o 
   5   1   6      248.96      236.82      2.10 o 
   6   1   6       19.19       13.91      0.75 o 
   7   1   6        4.70        5.11      0.92 o 
   8   1   6        0.68        1.56      1.07 o 
   9   1   6       17.59       16.57      1.25 o 
  10   1   6        2.12       -1.72      1.72 o 
  11   1   6        1.06        0.14      2.30 o 
  12   1   6        0.78        4.06      3.79 o 
  13   1   6        2.09        4.34      4.06 o 
  14   1   6       38.89       34.68      4.61 o 
 -12   2   6       69.00       78.86      4.31 o 
 -11   2   6      134.51      145.56      4.79 o 
 -10   2   6      146.81      152.86     11.38 o 
  -9   2   6       11.30        8.05      2.39 o 
  -8   2   6      112.96      100.17      2.62 o 
  -7   2   6      229.13      224.70      2.85 o 
  -6   2   6     1509.17     1499.38     11.24 o 
  -5   2   6      987.24      979.02      7.51 o 
  -4   2   6     2259.71     2202.93     15.97 o 
  -3   2   6     1222.58     1206.26      8.94 o 
  -2   2   6     2195.57     2305.92     16.52 o 
  -1   2   6     3691.50     3803.44     24.92 o 
   0   2   6       10.84        6.89      0.49 o 
   1   2   6      764.23      625.31      4.44 o 
   2   2   6     2569.62     2506.89     16.39 o 
   3   2   6     1033.17     1024.80      5.49 o 
   4   2   6     2659.43     2643.10     15.21 o 
   5   2   6     3532.63     3601.36     21.98 o 
   6   2   6       19.27       19.92      0.85 o 
   7   2   6      505.10      466.38      4.37 o 
   8   2   6     1266.50     1351.57     15.58 o 
   9   2   6      125.22      132.79      2.29 o 
  10   2   6      376.25      386.89      4.16 o 
  11   2   6       44.40       44.07      3.66 o 
  12   2   6       75.24       86.17      5.96 o 
  13   2   6       50.71       44.98      4.61 o 
  14   2   6       63.54       74.51      6.23 o 
 -12   3   6        9.50       11.22      2.97 o 
 -11   3   6       21.29       16.06      4.88 o 
 -10   3   6       75.82       65.27     10.30 o 
  -9   3   6       27.12       20.47      2.68 o 
  -8   3   6       30.25       28.36      1.83 o 
  -7   3   6       73.64       65.63      2.19 o 
  -6   3   6      388.02      361.19      3.48 o 
  -5   3   6      126.24      124.61      2.42 o 
  -4   3   6       13.87       13.74      0.94 o 
  -3   3   6      318.82      352.53      3.39 o 
  -2   3   6      748.99      806.93      6.05 o 
  -1   3   6       38.67       30.83      1.04 o 
   0   3   6      782.61      837.10      5.36 o 
   1   3   6      197.05      240.66      2.07 o 
   2   3   6     1304.21     1526.66      9.45 o 
   3   3   6      633.64      689.43      4.00 o 
   4   3   6       15.96       16.37      0.63 o 
   5   3   6       44.95       42.13      1.11 o 
   6   3   6        1.67        2.66      0.96 o 
   7   3   6       22.48       15.17      0.97 o 
   8   3   6      518.09      502.50      8.52 o 
   9   3   6       20.27       13.09      1.23 o 
  10   3   6        6.75        8.13      1.34 o 
  11   3   6       15.89       10.66      1.81 o 
  12   3   6        7.35        5.42      3.52 o 
  13   3   6        1.14       -3.25      3.79 o 
  14   3   6        0.75       -4.34      4.34 o 
 -12   4   6       38.71       36.02      3.45 o 
 -11   4   6       91.24       88.24      4.41 o 
 -10   4   6      128.27      137.59      4.78 o 
  -9   4   6      208.71      210.86     11.65 o 
  -8   4   6     1201.19     1169.94     13.13 o 
  -7   4   6     1350.60     1332.98     21.29 o 
  -6   4   6      545.22      530.98      5.76 o 
  -5   4   6      474.18      477.61      4.60 o 
  -4   4   6      344.10      300.86      3.20 o 
  -3   4   6      598.45      573.86      5.12 o 
  -2   4   6      956.46      946.02      7.78 o 
  -1   4   6      864.00      874.03      6.54 o 
   0   4   6     1789.36     1793.07     14.01 o 
   1   4   6     3559.96     3442.26     26.36 o 
   2   4   6     1267.50     1257.87      8.53 o 
   3   4   6     1362.96     1387.82      8.79 o 
   4   4   6      891.73      928.67      6.46 o 
   5   4   6      379.35      346.22      3.12 o 
   6   4   6        3.27        0.92      0.81 o 
   7   4   6        2.01        1.42      0.92 o 
   8   4   6     1678.55     1690.77     18.30 o 
   9   4   6      210.01      224.19      2.77 o 
  10   4   6        1.54        0.50      1.40 o 
  11   4   6       94.11       99.86      2.70 o 
  12   4   6      113.02      118.95      6.23 o 
  13   4   6      100.05      106.76      6.77 o 
  14   4   6       73.21       93.48      6.50 o 
 -11   5   6       19.21       20.58      3.16 o 
 -10   5   6        3.54        1.11      2.77 o 
  -9   5   6       13.83       13.01      2.77 o 
  -8   5   6      331.40      314.99      6.13 o 
  -7   5   6      317.07      326.06     10.84 o 
  -6   5   6      113.82       92.19      2.95 o 
  -5   5   6      179.91      169.21      2.85 o 
  -4   5   6      105.12       83.10      1.84 o 
  -3   5   6      220.04      226.15      2.45 o 
  -2   5   6       33.67       25.77      0.97 o 
  -1   5   6      370.82      428.49      3.97 o 
   0   5   6       21.68       33.92      1.25 o 
   1   5   6      260.14      335.39      3.62 o 
   2   5   6        6.84       12.25      0.85 o 
   3   5   6        8.26        7.46      0.73 o 
   4   5   6      302.90      306.17      3.01 o 
   5   5   6      120.88      137.40      1.92 o 
   6   5   6       30.59       29.14      1.08 o 
   7   5   6       18.99       15.31      1.08 o 
   8   5   6       27.35       30.30      1.32 o 
   9   5   6       91.74      103.34      2.08 o 
  10   5   6      294.46      300.37      3.68 o 
  11   5   6       75.77       78.46      2.59 o 
  12   5   6        0.53        1.08      3.52 o 
  13   5   6       69.66       81.56      5.96 o 
  14   5   6       32.76       31.16      5.15 o 
 -10   6   6       44.24       43.23      3.43 o 
  -9   6   6      255.26      279.30      6.22 o 
  -8   6   6      581.49      626.13     14.77 o 
  -7   6   6       10.23        5.42      2.30 o 
  -6   6   6       10.49       14.17      2.30 o 
  -5   6   6      298.92      288.77      5.20 o 
  -4   6   6       98.76       96.60      2.16 o 
  -3   6   6        3.09        2.26      0.94 o 
  -2   6   6      471.57      461.29      5.51 o 
  -1   6   6     2000.72     1978.82     15.70 o 
   0   6   6     1851.15     1851.01     14.68 o 
   1   6   6     1230.97     1277.64     13.02 o 
   2   6   6      699.20      720.71      9.02 o 
   3   6   6      279.17      263.50      2.62 o 
   4   6   6      177.94      177.77      2.33 o 
   5   6   6      789.25      801.81      6.90 o 
   6   6   6     1788.27     1826.52     13.59 o 
   7   6   6      830.02      840.82      6.81 o 
   8   6   6      518.33      504.11      4.75 o 
   9   6   6      348.02      338.78      4.78 o 
  10   6   6       62.30       64.68      3.92 o 
  11   6   6        8.27        8.50      1.62 o 
  12   6   6       11.69        6.77      3.79 o 
  13   6   6        0.33       -3.25      4.06 o 
 -10   7   6       10.08        6.59      2.50 o 
  -9   7   6       20.71       22.44      2.55 o 
  -8   7   6       15.53       12.50      3.76 o 
  -7   7   6        0.78       -1.98      1.98 o 
  -6   7   6        7.97        4.74      1.93 o 
  -5   7   6        0.44       -1.26      2.92 o 
  -4   7   6       85.27       79.19      2.76 o 
  -3   7   6      185.51      174.73      3.01 o 
  -2   7   6      289.93      260.08      3.77 o 
  -1   7   6      322.37      338.27      3.61 o 
   0   7   6        0.63        0.44      0.96 o 
   1   7   6        0.06        1.79      1.61 o 
   2   7   6       25.95       40.52      1.72 o 
   3   7   6      195.04      191.09      3.23 o 
   4   7   6       56.17       52.48      2.02 o 
   5   7   6       44.61       40.06      1.35 o 
   6   7   6       16.29       19.65      1.33 o 
   7   7   6      189.22      192.22      2.62 o 
   8   7   6      241.84      228.85      3.21 o 
   9   7   6       10.56        7.08      1.44 o 
  10   7   6        1.38       -0.43      1.55 o 
  11   7   6        4.95        3.62      1.66 o 
  12   7   6        0.00       -1.08      3.52 o 
  13   7   6       20.63       14.09      4.34 o 
  -9   8   6       40.97       32.97      3.45 o 
  -8   8   6      344.07      349.84      7.09 o 
  -7   8   6      164.39      176.94      9.75 o 
  -6   8   6       83.92       92.76      3.92 o 
  -5   8   6      559.78      537.01      8.62 o 
  -4   8   6       88.18       80.30      3.54 o 
  -3   8   6       28.05       42.59      2.58 o 
  -2   8   6      214.36      223.06      3.86 o 
  -1   8   6      960.42      939.35      9.11 o 
   0   8   6     2097.34     2121.46     18.96 o 
   1   8   6     1147.07     1115.95      9.40 o 
   2   8   6        2.37        0.12      0.95 o 
   3   8   6        1.79       -0.29      1.09 o 
   4   8   6        1.82       -1.04      1.04 o 
   5   8   6      105.07      104.27      2.60 o 
   6   8   6      530.85      570.03      5.47 o 
   7   8   6      159.83      146.74      2.94 o 
   8   8   6      210.24      197.30      3.72 o 
   9   8   6      256.87      270.59      4.05 o 
  10   8   6      197.82      193.48      3.55 o 
  11   8   6       51.60       48.37      2.16 o 
  12   8   6        4.63        6.61      2.98 o 
  13   8   6       32.27       29.53      4.88 o 
  -8   9   6       13.97       12.58      3.79 o 
  -7   9   6       10.10        7.59      2.87 o 
  -6   9   6        1.51       -0.27      2.49 o 
  -5   9   6       13.69       14.21      2.58 o 
  -4   9   6        2.34        2.03      2.30 o 
  -3   9   6       58.79       51.20      5.28 o 
  -2   9   6      108.51       93.42      3.73 o 
  -1   9   6      232.75      220.62      4.88 o 
   0   9   6       66.71       67.90      2.71 o 
   1   9   6       81.08       68.93      2.65 o 
   2   9   6       72.33       72.44      3.25 o 
   3   9   6      222.76      236.80      3.51 o 
   4   9   6       40.76       31.75      1.66 o 
   5   9   6       27.76       23.84      1.63 o 
   6   9   6        0.96       -1.48      1.48 o 
   7   9   6       12.29       14.53      1.93 o 
   8   9   6        9.97        7.51      1.70 o 
   9   9   6       53.03       48.34      2.16 o 
  10   9   6       28.72       16.85      1.93 o 
  11   9   6       29.15       27.18      2.13 o 
  12   9   6       52.45       45.79      3.43 o 
  -7  10   6      293.22      322.45      8.94 o 
  -6  10   6       65.03       86.54      5.28 o 
  -5  10   6        2.68       -1.49      2.68 o 
  -4  10   6       51.57       37.50      2.97 o 
  -3  10   6      198.63      208.50      5.07 o 
  -2  10   6      384.04      347.13      6.51 o 
  -1  10   6      385.58      354.87      6.51 o 
   0  10   6      535.43      544.91     12.46 o 
   1  10   6     1096.17     1051.20     14.37 o 
   2  10   6      260.17      261.62      6.29 o 
   3  10   6        6.47        2.00      1.71 o 
   4  10   6      234.66      235.05      4.17 o 
   5  10   6      136.92      133.41      3.39 o 
   6  10   6       37.59       38.75      2.24 o 
   7  10   6       32.59       29.43      2.18 o 
   8  10   6      104.12      107.97      3.46 o 
   9  10   6      174.50      183.71      3.71 o 
  10  10   6       86.37       97.18      3.14 o 
  11  10   6       12.55       15.80      2.31 o 
  12  10   6        7.84        6.29      2.93 o 
  -6  11   6        5.22        3.39      2.87 o 
  -5  11   6        4.62        1.45      2.77 o 
  -4  11   6       44.23       53.36      4.47 o 
  -3  11   6       56.90       71.96     10.16 o 
  -2  11   6        8.10        6.91      2.49 o 
  -1  11   6       31.84       28.64      2.77 o 
   0  11   6        5.08        1.33      3.93 o 
   1  11   6       18.47       16.79      2.58 o 
   2  11   6        6.33       10.72      1.97 o 
   3  11   6      209.42      195.70      5.57 o 
   4  11   6       18.17       14.44      2.02 o 
   5  11   6        0.21        1.91      1.86 o 
   6  11   6      117.12      122.24      4.14 o 
   7  11   6       32.07       35.00      2.40 o 
   8  11   6        0.00       -2.12      2.12 o 
   9  11   6        0.20       -2.16      2.16 o 
  10  11   6       18.96       18.86      2.11 o 
  11  11   6        5.04        1.74      2.38 o 
  -4  12   6       39.18       43.46      3.45 o 
  -3  12   6       73.12       84.90      9.35 o 
  -2  12   6       47.77       37.82      3.26 o 
  -1  12   6       46.90       49.65      4.06 o 
   0  12   6       47.38       46.50      3.26 o 
   1  12   6      155.29      149.12      4.77 o 
   2  12   6      413.48      440.89      6.41 o 
   3  12   6      311.82      308.66      5.26 o 
   4  12   6      379.18      370.79      5.73 o 
   5  12   6      142.48      148.80      3.96 o 
   6  12   6       16.05       16.78      2.34 o 
   7  12   6      129.54      145.72      7.74 o 
   8  12   6      132.94      141.40      7.97 o 
   9  12   6       77.03       72.76      3.29 o 
  10  12   6       56.41       58.80      2.63 o 
  -2  13   6       35.28       35.70      3.45 o 
  -1  13   6       52.84       52.54      3.54 o 
   0  13   6        2.58        2.04      4.06 o 
   1  13   6       45.80       40.52      2.60 o 
   2  13   6       17.62       20.09      2.44 o 
   3  13   6        4.98        5.05      2.24 o 
   4  13   6        3.90        2.53      2.22 o 
   5  13   6       31.68       27.28      2.49 o 
   6  13   6       14.16       18.31      2.40 o 
   7  13   6       68.79       81.21      4.11 o 
   8  13   6       78.38       70.97      3.44 o 
   1  14   6       63.51       61.98      3.12 o 
   2  14   6      126.99      142.70      6.79 o 
   3  14   6       56.78       55.12      2.96 o 
   4  14   6       62.36       58.71      2.96 o 
   5  14   6       38.50       38.90      2.76 o 
   6  14   6        4.50        2.77      2.45 o 
  -7 -13   7       69.30       63.67      3.64 o 
  -6 -13   7       87.48      106.61      6.50 o 
  -5 -13   7      143.61      152.33      5.07 o 
  -4 -13   7       89.99       93.63      6.23 o 
  -3 -13   7       36.12       23.41      2.97 o 
  -2 -13   7       41.09       30.22      2.97 o 
  -1 -13   7       25.10       26.80      2.97 o 
   0 -13   7       14.74        9.89      2.68 o 
   1 -13   7       20.94       18.15      4.34 o 
   2 -13   7       34.85       35.23      4.61 o 
  -9 -12   7        4.17        2.28      2.85 o 
  -8 -12   7        5.00        5.01      2.68 o 
  -7 -12   7       25.69       30.73      2.97 o 
  -6 -12   7        5.42        8.25      2.58 o 
  -5 -12   7       14.10       15.75      2.66 o 
  -4 -12   7        2.34        3.63      2.47 o 
  -3 -12   7       41.07       35.09      2.38 o 
  -2 -12   7       21.51       11.64      2.12 o 
  -1 -12   7        7.32        3.77      2.02 o 
   0 -12   7        3.12        2.34      2.02 o 
   1 -12   7        1.01       -2.47      2.47 o 
   2 -12   7        3.15        2.71      2.68 o 
   3 -12   7        1.41        1.35      3.79 o 
   4 -12   7        8.83       10.57      4.06 o 
 -10 -11   7       37.53       35.21      3.26 o 
  -9 -11   7       20.44       15.46      2.77 o 
  -8 -11   7        0.40       -2.39      2.39 o 
  -7 -11   7       35.85       41.17      2.97 o 
  -6 -11   7      256.60      275.49      5.84 o 
  -5 -11   7      385.26      389.75      7.06 o 
  -4 -11   7      247.02      258.92      4.12 o 
  -3 -11   7      112.78      114.04      3.54 o 
  -2 -11   7      389.21      374.61      5.57 o 
  -1 -11   7      192.77      195.36      3.91 o 
   0 -11   7      148.90      150.74      4.50 o 
   1 -11   7      450.29      463.74     10.97 o 
   2 -11   7       87.82       99.88      7.05 o 
   3 -11   7       55.64       70.96      3.92 o 
   4 -11   7      135.32      139.61      4.69 o 
   5 -11   7       58.96       51.21      4.88 o 
 -11 -10   7        3.03        1.49      5.01 o 
 -10 -10   7        2.85       -0.39      2.58 o 
  -9 -10   7        0.10       -2.49      2.49 o 
  -8 -10   7        2.22       -0.27      2.30 o 
  -7 -10   7        4.45        1.87      1.93 o 
  -6 -10   7        0.29        2.95      1.82 o 
  -5 -10   7       14.83       13.88      1.86 o 
  -4 -10   7       13.84       11.23      1.82 o 
  -3 -10   7      214.82      189.35      2.86 o 
  -2 -10   7      414.66      405.10      4.87 o 
  -1 -10   7        0.45       -1.44      1.44 o 
   0 -10   7       98.20       74.55      3.01 o 
   1 -10   7       71.63       67.19      2.87 o 
   2 -10   7       44.73       44.78      2.24 o 
   3 -10   7       64.44       60.14      3.93 o 
   4 -10   7        7.69        1.49      2.30 o 
   5 -10   7       10.89        9.43      2.58 o 
   6 -10   7        1.81       -2.21      2.47 o 
   7 -10   7       69.08       56.09      5.15 o 
 -12  -9   7       30.93       30.60      4.20 o 
 -11  -9   7       27.27       25.59      5.42 o 
 -10  -9   7       29.19       24.79      2.97 o 
  -9  -9   7       84.36       98.53      6.77 o 
  -8  -9   7      166.87      159.46      3.16 o 
  -7  -9   7       14.65       12.88      1.65 o 
  -6  -9   7      122.45      126.65      3.13 o 
  -5  -9   7      127.94      123.88      2.40 o 
  -4  -9   7       58.48       61.85      1.89 o 
  -3  -9   7       39.63       36.50      1.33 o 
  -2  -9   7        3.49        1.21      1.00 o 
  -1  -9   7       19.80       16.45      1.42 o 
   0  -9   7      123.19      134.34      3.07 o 
   1  -9   7      303.41      316.13      4.69 o 
   2  -9   7       80.25       81.44      2.84 o 
   3  -9   7        8.89        5.24      1.72 o 
   4  -9   7      106.25       82.75      2.97 o 
   5  -9   7      100.10       98.65      3.93 o 
   6  -9   7       65.46       79.48      3.92 o 
   7  -9   7      126.25      134.53      4.50 o 
   8  -9   7       54.62       56.90      4.88 o 
 -12  -8   7        0.81        0.52      2.85 o 
 -11  -8   7       10.90        5.44      2.77 o 
 -10  -8   7       39.23       34.27      2.29 o 
  -9  -8   7      100.20       99.46      3.70 o 
  -8  -8   7      204.32      190.60      5.63 o 
  -7  -8   7       38.81       43.91      2.31 o 
  -6  -8   7      183.69      166.01      2.62 o 
  -5  -8   7        2.27        2.64      1.17 o 
  -4  -8   7       41.01       39.55      1.33 o 
  -3  -8   7      187.82      173.24      2.38 o 
  -2  -8   7      214.61      216.76      3.06 o 
  -1  -8   7      456.00      482.86      4.13 o 
   0  -8   7       19.63       16.03      1.13 o 
   1  -8   7        5.36        0.72      1.41 o 
   2  -8   7      127.77      132.35      2.97 o 
   3  -8   7        0.89       -1.56      1.56 o 
   4  -8   7       32.77       23.63      1.88 o 
   5  -8   7        0.01        0.54      2.43 o 
   6  -8   7      119.01      126.06      7.05 o 
   7  -8   7      104.83      140.59      4.41 o 
   8  -8   7       45.09       56.05      3.16 o 
   9  -8   7       29.67       24.39      4.06 o 
 -12  -7   7       17.47       15.17      4.06 o 
 -11  -7   7        1.57       -0.11      2.08 o 
 -10  -7   7        3.39        1.64      2.94 o 
  -9  -7   7      178.26      182.55      4.73 o 
  -8  -7   7      722.64      742.84      7.67 o 
  -7  -7   7       52.24       45.09      1.63 o 
  -6  -7   7        1.73        1.39      1.13 o 
  -5  -7   7      499.03      526.61      7.14 o 
  -4  -7   7      278.92      273.88      3.04 o 
  -3  -7   7      448.73      434.20      4.06 o 
  -2  -7   7      195.25      183.87      2.21 o 
  -1  -7   7       11.70        8.50      0.77 o 
   0  -7   7      600.52      588.85      5.21 o 
   1  -7   7      933.03      885.89      9.23 o 
   2  -7   7      160.23      133.35      2.00 o 
   3  -7   7      669.95      645.64     10.33 o 
   4  -7   7      898.37      915.24     10.12 o 
   5  -7   7      315.41      331.89      4.74 o 
   6  -7   7      617.62      614.88     13.78 o 
   7  -7   7      439.59      430.20     20.86 o 
   8  -7   7      103.29      116.92      4.22 o 
   9  -7   7        7.46        7.34      2.58 o 
  10  -7   7        7.64        2.17      4.06 o 
 -13  -6   7        1.21       -0.27      4.06 o 
 -12  -6   7        0.04       -2.19      2.58 o 
 -11  -6   7       28.25       22.06      2.77 o 
 -10  -6   7       94.78       89.27      3.16 o 
  -9  -6   7        5.04        2.47      1.55 o 
  -8  -6   7        4.29       -1.45      1.45 o 
  -7  -6   7      147.35      145.07      2.49 o 
  -6  -6   7      486.84      508.31      4.80 o 
  -5  -6   7       16.25       17.76      1.10 o 
  -4  -6   7       84.96       81.83      1.90 o 
  -3  -6   7      163.32      154.42      1.83 o 
  -2  -6   7       11.91       12.28      0.74 o 
  -1  -6   7      459.14      496.84      3.69 o 
   0  -6   7       76.45       77.41      1.76 o 
   1  -6   7       50.88       46.25      1.52 o 
   2  -6   7      157.37      141.10      2.20 o 
   3  -6   7      484.23      505.61      4.63 o 
   4  -6   7      194.95      169.17      2.97 o 
   5  -6   7       85.39       73.41      2.45 o 
   6  -6   7      262.84      246.38      4.01 o 
   7  -6   7       73.12       57.43      2.44 o 
   8  -6   7        2.60       -0.81      2.30 o 
   9  -6   7        2.24        4.48      3.52 o 
  10  -6   7        8.20        5.96      4.06 o 
 -13  -5   7        6.02        7.79      3.52 o 
 -12  -5   7        0.36       -2.58      2.58 o 
 -11  -5   7        3.62        4.61      2.98 o 
 -10  -5   7        0.69       -1.57      2.28 o 
  -9  -5   7      455.37      445.96      5.21 o 
  -8  -5   7     1169.04     1189.00     10.06 o 
  -7  -5   7      160.87      169.99      2.53 o 
  -6  -5   7      386.12      368.54      3.75 o 
  -5  -5   7     1267.58     1233.86      9.98 o 
  -4  -5   7      750.08      754.36      5.77 o 
  -3  -5   7     1548.03     1577.71     11.32 o 
  -2  -5   7     2172.31     2235.34     15.72 o 
  -1  -5   7     1912.32     1901.90     14.76 o 
   0  -5   7     1984.86     2074.81     17.95 o 
   1  -5   7     1629.46     1725.56     13.47 o 
   2  -5   7      605.83      610.54      5.76 o 
   3  -5   7       73.95       82.12      1.55 o 
   4  -5   7      404.64      399.27      4.20 o 
   5  -5   7      383.71      346.04      4.54 o 
   6  -5   7      611.04      572.99      7.24 o 
   7  -5   7      399.08      424.27      5.73 o 
   8  -5   7      103.52      110.18      4.05 o 
   9  -5   7      106.02      100.42      4.02 o 
  10  -5   7      287.02      300.43      6.42 o 
  11  -5   7      105.55      113.80      6.50 o 
 -13  -4   7       68.31       71.53     10.03 o 
 -12  -4   7      109.41      127.87      4.78 o 
 -11  -4   7       73.52       74.14      3.83 o 
 -10  -4   7       22.90       16.21      4.20 o 
  -9  -4   7       10.71        4.98      1.71 o 
  -8  -4   7        0.11       -1.18      1.18 o 
  -7  -4   7       95.41      105.72      2.10 o 
  -6  -4   7        2.13        1.32      0.96 o 
  -5  -4   7        0.00        0.61      0.84 o 
  -4  -4   7      108.72      128.67      1.63 o 
  -3  -4   7      239.14      233.96      1.96 o 
  -2  -4   7       95.53      102.00      1.48 o 
  -1  -4   7       64.04       52.15      1.09 o 
   0  -4   7      121.82      124.00      1.63 o 
   1  -4   7       74.76       85.05      1.35 o 
   2  -4   7        1.14        2.98      0.68 o 
   3  -4   7      600.48      642.89      5.93 o 
   4  -4   7       74.74       82.25      1.69 o 
   5  -4   7       28.98       18.45      1.15 o 
   6  -4   7       84.85       78.47      5.31 o 
   7  -4   7       11.72       10.11      1.56 o 
   8  -4   7       23.24       24.10      1.88 o 
   9  -4   7       88.27       80.63      2.92 o 
  10  -4   7       36.88       27.83      2.87 o 
  11  -4   7        0.09       -1.90      3.79 o 
  12  -4   7        0.96        2.98      3.79 o 
 -13  -3   7       38.40       44.32      3.35 o 
 -12  -3   7       75.84       88.04      7.05 o 
 -11  -3   7      312.85      325.17      6.42 o 
 -10  -3   7      348.94      330.98     12.06 o 
  -9  -3   7      137.17      137.75      3.23 o 
  -8  -3   7      423.64      428.39      4.87 o 
  -7  -3   7        1.86        1.51      1.18 o 
  -6  -3   7       13.69        8.08      0.97 o 
  -5  -3   7       62.88       55.43      1.49 o 
  -4  -3   7       77.05       89.13      1.37 o 
  -3  -3   7     1462.99     1439.70      9.43 o 
  -2  -3   7     2903.47     3049.91     23.26 o 
  -1  -3   7     1369.91     1367.12     11.61 o 
   0  -3   7     2020.04     2063.11     15.73 o 
   1  -3   7     1611.86     1597.73     19.16 o 
   2  -3   7      328.31      257.40      2.54 o 
   3  -3   7       79.05       69.79      1.25 o 
   4  -3   7      541.11      551.28      5.21 o 
   5  -3   7     1613.41     1561.23     13.82 o 
   6  -3   7      795.64      793.01      7.58 o 
   7  -3   7        5.51        9.48      0.99 o 
   8  -3   7        6.09        0.23      1.51 o 
   9  -3   7       61.90       59.77      3.36 o 
  10  -3   7       27.68       26.45      2.58 o 
  11  -3   7       22.90       21.69      2.77 o 
  12  -3   7        1.08        1.90      3.79 o 
 -13  -2   7        1.11       -2.66      2.66 o 
 -12  -2   7        3.54        3.59      2.58 o 
 -11  -2   7        1.00        0.25      2.39 o 
 -10  -2   7       30.08       25.36      7.32 o 
  -9  -2   7       16.27       17.17      2.15 o 
  -8  -2   7        2.13        3.55      1.39 o 
  -7  -2   7       23.55       21.76      1.37 o 
  -6  -2   7       35.91       28.56      1.32 o 
  -5  -2   7      331.88      375.97      3.99 o 
  -4  -2   7        1.80        2.56      0.60 o 
  -3  -2   7      493.16      675.37      4.40 o 
  -2  -2   7      218.92      224.36      2.04 o 
  -1  -2   7      190.13      171.81      1.53 o 
   0  -2   7       20.06       19.83      1.15 o 
   1  -2   7      108.31      111.91      4.34 o 
   2  -2   7       27.39       35.94      2.57 o 
   3  -2   7      112.93      131.25      1.49 o 
   4  -2   7      174.98      195.86      2.20 o 
   5  -2   7      122.07       98.03      1.76 o 
   6  -2   7       68.16       71.04      1.40 o 
   7  -2   7      384.25      369.90      3.99 o 
   8  -2   7       13.60       27.21      1.72 o 
   9  -2   7       11.59       13.98      1.77 o 
  10  -2   7      131.26      140.58      4.31 o 
  11  -2   7        1.14        2.44      2.39 o 
  12  -2   7        4.87        8.94      4.06 o 
  13  -2   7        3.15        7.05      4.34 o 
 -13  -1   7       19.21       14.41      2.97 o 
 -12  -1   7       31.59       33.22      6.64 o 
 -11  -1   7       78.81       76.03      3.90 o 
 -10  -1   7      233.10      251.04     10.03 o 
  -9  -1   7      301.47      306.38      4.74 o 
  -8  -1   7      155.23      158.39      2.84 o 
  -7  -1   7      917.71      962.53      9.11 o 
  -6  -1   7      974.97      990.82      9.45 o 
  -5  -1   7     1613.87     1623.33     13.09 o 
  -4  -1   7     1675.42     1619.93     11.74 o 
  -3  -1   7     4242.87     4551.87     29.64 o 
  -2  -1   7     1315.74     1482.55     11.76 o 
  -1  -1   7      259.80      206.56      1.92 o 
   0  -1   7      381.22      330.57      8.13 o 
   1  -1   7      379.39      339.52      8.40 o 
   2  -1   7      658.98      644.08     13.82 o 
   3  -1   7      212.86      193.03      1.81 o 
   4  -1   7     2478.88     2493.96     17.70 o 
   5  -1   7     1854.29     1738.75     12.59 o 
   6  -1   7      181.99      174.73      1.77 o 
   7  -1   7        3.28        0.99      0.76 o 
   8  -1   7      257.63      251.87      3.22 o 
   9  -1   7      370.28      381.19      5.27 o 
  10  -1   7      111.03      122.94      3.18 o 
  11  -1   7       79.39       80.82      4.34 o 
  12  -1   7      166.60      158.24      7.05 o 
  13  -1   7      136.17      145.51      6.77 o 
 -13   0   7       28.45       27.14      3.16 o 
 -12   0   7       31.47       24.74      3.79 o 
 -11   0   7       21.64       17.66      3.39 o 
 -10   0   7       55.71       50.89      2.97 o 
  -9   0   7       52.86       41.88      2.13 o 
  -8   0   7      251.16      229.77      2.91 o 
  -7   0   7       17.74       13.03      1.08 o 
  -6   0   7       60.58       65.86      1.64 o 
  -5   0   7       47.94       41.05      1.42 o 
  -4   0   7     1362.84     1418.93     10.39 o 
  -3   0   7      140.91      145.11      1.52 o 
  -2   0   7       26.64       58.43      1.00 o 
  -1   0   7     3838.31     4272.52     30.22 o 
   0   0   7      169.44      188.23      3.21 o 
   1   0   7     2801.43     3226.88     61.51 o 
   2   0   7     2319.45     2737.41     34.45 o 
   3   0   7        2.22        1.35      0.37 o 
   4   0   7      192.65      188.62      1.82 o 
   5   0   7        7.06        7.49      0.67 o 
   6   0   7       26.48       20.30      0.68 o 
   7   0   7       13.65       19.02      1.00 o 
   8   0   7      118.63       96.26      2.16 o 
   9   0   7       45.17       40.78      2.42 o 
  10   0   7       48.48       49.90      4.99 o 
  11   0   7        9.85        5.42      2.49 o 
  12   0   7        1.52       -1.90      2.49 o 
  13   0   7        1.35        1.08      4.06 o 
 -12   1   7       88.19      107.75      4.88 o 
 -11   1   7      123.22      126.90      4.50 o 
 -10   1   7      112.09      125.00      4.12 o 
  -9   1   7      851.56      860.46     13.55 o 
  -8   1   7      228.83      221.92      3.19 o 
  -7   1   7      172.06      165.10      2.46 o 
  -6   1   7      495.25      481.94      5.10 o 
  -5   1   7     1176.64     1099.03      9.12 o 
  -4   1   7     2062.96     2116.53     16.85 o 
  -3   1   7     1280.01     1334.07      9.76 o 
  -2   1   7      934.27      915.05      6.25 o 
  -1   1   7       19.43       50.26      0.94 o 
   0   1   7      534.18      494.77      3.96 o 
   1   1   7       13.10        4.56      0.42 o 
   2   1   7     1219.22     1173.41      8.41 o 
   3   1   7     3979.07     4293.99     28.03 o 
   4   1   7     2275.29     2325.87     16.58 o 
   5   1   7     1302.38     1288.13      8.66 o 
   6   1   7     1576.89     1636.40     11.02 o 
   7   1   7      705.45      703.36      6.43 o 
   8   1   7      326.04      362.97      3.74 o 
   9   1   7      658.94      699.51      8.01 o 
  10   1   7       68.96       69.88      3.06 o 
  11   1   7       93.98       97.08      3.82 o 
  12   1   7       78.19       59.72      3.35 o 
  13   1   7       49.30       50.94      4.88 o 
 -12   2   7       14.84       15.51      3.66 o 
 -11   2   7      130.32      153.71     12.06 o 
 -10   2   7       40.51       32.99      2.98 o 
  -9   2   7      133.89      114.32      3.92 o 
  -8   2   7        3.27        2.81      1.56 o 
  -7   2   7      321.72      330.97      3.68 o 
  -6   2   7       10.19        9.48      1.08 o 
  -5   2   7      591.23      586.54      5.75 o 
  -4   2   7       57.11       62.31      1.56 o 
  -3   2   7      351.75      347.26      3.31 o 
  -2   2   7     1239.79     1445.53     10.53 o 
  -1   2   7      273.58      276.66      2.22 o 
   0   2   7      236.64      284.85      2.42 o 
   1   2   7       63.85       78.38      1.11 o 
   2   2   7       37.90       33.11      1.45 o 
   3   2   7      822.68      979.92      6.61 o 
   4   2   7      332.07      382.26      2.49 o 
   5   2   7       84.41       76.12      1.08 o 
   6   2   7      151.02      131.38      1.60 o 
   7   2   7      270.64      274.15      3.00 o 
   8   2   7      629.34      610.32      5.58 o 
   9   2   7       29.60       24.87      1.33 o 
  10   2   7      147.17      147.43      2.94 o 
  11   2   7        5.15       -0.27      2.30 o 
  12   2   7        5.59        3.52      3.52 o 
  13   2   7        4.03        0.27      3.79 o 
 -12   3   7       46.12       48.14      3.54 o 
 -11   3   7        1.55        0.95      2.68 o 
 -10   3   7       57.76       54.69      3.35 o 
  -9   3   7      334.47      351.10      8.40 o 
  -8   3   7       12.42        8.56      1.67 o 
  -7   3   7       39.49       33.76      1.57 o 
  -6   3   7      415.11      403.13      4.17 o 
  -5   3   7      811.23      808.00      7.09 o 
  -4   3   7      651.84      605.25      5.46 o 
  -3   3   7       63.12       58.35      1.57 o 
  -2   3   7      341.58      279.16      2.63 o 
  -1   3   7      638.58      609.70      4.77 o 
   0   3   7      805.44      816.48      5.26 o 
   1   3   7     2345.34     2326.58     14.29 o 
   2   3   7     1414.50     1367.33      8.52 o 
   3   3   7     1564.81     1645.20     10.19 o 
   4   3   7      262.42      219.34      1.69 o 
   5   3   7       16.43       10.42      0.61 o 
   6   3   7      432.24      446.73      4.15 o 
   7   3   7      300.12      281.92      3.70 o 
   8   3   7      214.42      215.29      2.74 o 
   9   3   7      230.08      246.55      3.09 o 
  10   3   7      837.94      859.46      7.74 o 
  11   3   7      320.88      354.73      5.47 o 
  12   3   7      290.33      300.50      8.94 o 
  13   3   7       93.51       94.57      5.96 o 
 -11   4   7       48.87       54.69      3.54 o 
 -10   4   7        6.92        2.39      2.77 o 
  -9   4   7      221.17      233.76      7.04 o 
  -8   4   7       30.13       27.52      1.99 o 
  -7   4   7       76.15       60.55      2.62 o 
  -6   4   7       12.29        6.89      1.21 o 
  -5   4   7      408.60      418.73      4.74 o 
  -4   4   7       90.02       72.91      1.96 o 
  -3   4   7       62.84       54.56      1.69 o 
  -2   4   7      538.96      516.51      5.18 o 
  -1   4   7      120.20      128.62      2.02 o 
   0   4   7      106.88      120.96      1.66 o 
   1   4   7       87.47       94.68      1.31 o 
   2   4   7      416.90      411.89      3.19 o 
   3   4   7      576.10      664.03      4.46 o 
   4   4   7      134.10      145.02      1.63 o 
   5   4   7       63.60       60.32      1.38 o 
   6   4   7        9.55       12.22      0.88 o 
   7   4   7       26.76       21.07      1.06 o 
   8   4   7       58.47       56.53      1.64 o 
   9   4   7       77.48       67.36      2.02 o 
  10   4   7        0.80        0.77      1.43 o 
  11   4   7       52.23       56.39      3.14 o 
  12   4   7       16.06        3.52      4.06 o 
  13   4   7        2.60        1.90      4.06 o 
 -11   5   7       13.93        6.82      2.97 o 
 -10   5   7       70.93       68.61      6.10 o 
  -9   5   7      276.72      278.87      7.72 o 
  -8   5   7       64.84       63.38      5.18 o 
  -7   5   7       43.94       36.61      2.85 o 
  -6   5   7      658.86      628.30      7.66 o 
  -5   5   7     1004.09      974.76      9.38 o 
  -4   5   7      101.81       87.42      2.17 o 
  -3   5   7      129.38      135.68      2.60 o 
  -2   5   7      443.73      457.78      4.36 o 
  -1   5   7     1264.66     1289.08     11.65 o 
   0   5   7     3908.22     4111.21     35.35 o 
   1   5   7     4676.81     4763.22     40.80 o 
   2   5   7     1081.44     1082.56      8.77 o 
   3   5   7      740.76      781.13      5.63 o 
   4   5   7     2037.11     2034.72     14.82 o 
   5   5   7     1750.24     1794.35     13.16 o 
   6   5   7     1718.20     1691.69     12.48 o 
   7   5   7      946.43      936.17      8.91 o 
   8   5   7      114.05      128.87      2.14 o 
   9   5   7      188.09      169.30      2.44 o 
  10   5   7      210.51      209.57      3.09 o 
  11   5   7       14.74       16.00      1.98 o 
  12   5   7        0.87       -1.35      3.79 o 
  13   5   7        0.66        1.90      4.06 o 
 -10   6   7       29.73       29.38      3.16 o 
  -9   6   7        0.01        0.84      2.58 o 
  -8   6   7       16.76       13.20      3.12 o 
  -7   6   7        1.23       -2.44      2.44 o 
  -6   6   7      154.88      134.95      4.12 o 
  -5   6   7      129.13      103.64      3.13 o 
  -4   6   7       23.37       11.77      1.28 o 
  -3   6   7        0.58       -1.09      1.09 o 
  -2   6   7      489.86      483.54      5.21 o 
  -1   6   7        1.50        3.05      1.08 o 
   0   6   7      215.49      191.94      2.74 o 
   1   6   7       82.65       83.89      1.99 o 
   2   6   7      418.72      433.37      4.12 o 
   3   6   7       45.70       37.49      1.12 o 
   4   6   7      204.82      211.33      2.41 o 
   5   6   7        5.89        1.07      0.95 o 
   6   6   7      263.46      278.35      2.97 o 
   7   6   7      113.22      111.88      2.08 o 
   8   6   7        0.54       -1.11      1.11 o 
   9   6   7        0.05       -1.30      1.30 o 
  10   6   7       36.63       31.18      1.63 o 
  11   6   7       37.42       35.03      2.28 o 
  12   6   7        9.78       11.38      4.34 o 
  13   6   7        0.15       -4.06      4.06 o 
  -9   7   7      110.45      124.53      3.96 o 
  -8   7   7      236.28      248.46      4.74 o 
  -7   7   7      356.21      383.15      9.33 o 
  -6   7   7      583.15      632.76      7.93 o 
  -5   7   7      707.41      735.68      8.71 o 
  -4   7   7      809.52      748.08     15.06 o 
  -3   7   7      623.41      583.49      7.19 o 
  -2   7   7      973.81      974.40     11.03 o 
  -1   7   7      587.58      539.07      5.76 o 
   0   7   7     1519.51     1532.07     13.92 o 
   1   7   7      845.72      843.27      8.13 o 
   2   7   7       34.43       27.13      1.18 o 
   3   7   7       53.72       51.44      1.59 o 
   4   7   7      629.40      630.34      5.69 o 
   5   7   7      457.01      471.06      6.54 o 
   6   7   7       32.96       37.50      1.34 o 
   7   7   7      342.09      321.14      3.38 o 
   8   7   7      327.77      348.82      4.03 o 
   9   7   7       49.14       51.76      1.90 o 
  10   7   7       27.57       27.90      1.81 o 
  11   7   7        1.62        0.57      1.93 o 
  12   7   7       56.71       57.71      5.15 o 
  13   7   7      117.12      134.40      7.05 o 
  -9   8   7       21.21       12.15      3.16 o 
  -8   8   7        0.65        0.91      2.77 o 
  -7   8   7       38.57       42.95      3.26 o 
  -6   8   7        6.46        1.51      2.98 o 
  -5   8   7        6.27        1.71      2.20 o 
  -4   8   7       42.76       33.58      2.58 o 
  -3   8   7       62.82       48.45      2.77 o 
  -2   8   7        4.05        6.21      1.86 o 
  -1   8   7        5.16       10.43      1.88 o 
   0   8   7       76.64       76.59      2.54 o 
   1   8   7      108.83      123.59      3.17 o 
   2   8   7      253.20      247.01      2.80 o 
   3   8   7        0.12       -0.41      1.07 o 
   4   8   7        9.93        9.34      1.23 o 
   5   8   7       10.29        7.77      1.26 o 
   6   8   7      182.36      172.02      2.71 o 
   7   8   7       63.70       49.46      1.74 o 
   8   8   7       64.68       57.95      2.33 o 
   9   8   7       61.38       53.21      2.22 o 
  10   8   7        0.00       -0.47      1.72 o 
  11   8   7        5.53        4.82      2.07 o 
  12   8   7       19.66       19.24      4.34 o 
  13   8   7        8.16        7.86      4.34 o 
  -8   9   7      368.29      439.30      9.62 o 
  -7   9   7       59.68       56.10      3.45 o 
  -6   9   7       57.57       56.70      3.39 o 
  -5   9   7       15.30        7.91      2.58 o 
  -4   9   7       86.22       63.90      3.43 o 
  -3   9   7      105.33       94.24      3.73 o 
  -2   9   7      126.04      128.69      4.02 o 
  -1   9   7      291.99      264.58      5.27 o 
   0   9   7       85.16       94.08      2.92 o 
   1   9   7       12.35       13.22      1.72 o 
   2   9   7        1.64        1.58      1.34 o 
   3   9   7       99.53      103.42      3.79 o 
   4   9   7        3.55        2.69      1.56 o 
   5   9   7       17.39       11.71      1.52 o 
   6   9   7       20.15       17.77      1.66 o 
   7   9   7      259.38      264.79      3.59 o 
   8   9   7      554.90      540.10      6.65 o 
   9   9   7       20.03       22.10      1.91 o 
  10   9   7        8.92       12.11      1.88 o 
  11   9   7       88.69       92.32      3.65 o 
  12   9   7      118.48      127.35      7.05 o 
  -7  10   7        4.79        4.06      3.07 o 
  -6  10   7        0.79        1.90      2.87 o 
  -5  10   7       17.26       13.14      2.87 o 
  -4  10   7       17.71       22.48      2.77 o 
  -3  10   7       35.53       20.18      2.77 o 
  -2  10   7       16.69       13.41      2.47 o 
  -1  10   7       26.36       21.79      2.58 o 
   0  10   7      499.37      456.13      7.57 o 
   1  10   7      414.27      385.01      6.70 o 
   2  10   7      197.97      206.32      3.93 o 
   3  10   7      206.34      197.49      3.86 o 
   4  10   7       62.18       67.95      2.96 o 
   5  10   7        3.79        1.21      1.74 o 
   6  10   7       87.15       84.37      4.24 o 
   7  10   7        0.46        2.37      1.93 o 
   8  10   7        6.54        4.00      1.74 o 
   9  10   7       24.69       24.38      2.04 o 
  10  10   7       10.61       11.85      2.34 o 
  11  10   7        1.68        0.75      2.29 o 
  -5  11   7       64.10       64.49      3.83 o 
  -4  11   7       39.98       39.56      3.16 o 
  -3  11   7      127.43      130.16      4.60 o 
  -2  11   7      128.71      132.09      7.59 o 
  -1  11   7      420.16      445.72      7.85 o 
   0  11   7      360.47      366.40      6.80 o 
   1  11   7      184.90      177.17      4.00 o 
   2  11   7      402.78      384.91      9.86 o 
   3  11   7      424.33      443.30      7.22 o 
   4  11   7      284.98      277.65      7.62 o 
   5  11   7      468.61      482.93      9.85 o 
   6  11   7      422.15      432.58      6.20 o 
   7  11   7       30.63       31.03      2.44 o 
   8  11   7       16.20       15.27      2.24 o 
   9  11   7        3.23        0.95      1.95 o 
  10  11   7       10.20        9.84      2.49 o 
  11  11   7       24.83       18.10      3.43 o 
  -4  12   7       28.38       38.31      3.79 o 
  -3  12   7       29.58       27.41      4.06 o 
  -2  12   7       13.34       15.86      2.97 o 
  -1  12   7        4.86        1.49      2.68 o 
   0  12   7       18.82       17.62      2.77 o 
   1  12   7       12.03        6.62      2.08 o 
   2  12   7        4.81        3.47      2.07 o 
   3  12   7       77.27       65.78      4.65 o 
   4  12   7       11.85       10.47      3.04 o 
   5  12   7       26.80       27.39      2.40 o 
   6  12   7      109.79      115.25      3.87 o 
   7  12   7       12.75       12.93      3.24 o 
   8  12   7       10.52        4.76      3.55 o 
   9  12   7       23.47       20.64      2.69 o 
  -2  13   7       33.59       28.71      3.35 o 
  -1  13   7       37.64       47.52      3.54 o 
   0  13   7      110.62      114.25      4.67 o 
   1  13   7       59.32       61.74      2.97 o 
   2  13   7       27.92       20.03      2.40 o 
   3  13   7       85.14       82.71      4.29 o 
   4  13   7      124.96      144.35      4.06 o 
   5  13   7      268.43      267.66      5.19 o 
   6  13   7      321.28      328.82      5.68 o 
   7  13   7       26.82       23.94      2.60 o 
   8  13   7       27.16       24.91      5.28 o 
   2  14   7        0.64       -0.55      2.28 o 
   3  14   7        3.65        4.91      2.34 o 
   4  14   7       21.29       24.00      2.69 o 
  -6 -13   8        0.04       -2.63      2.66 o 
  -5 -13   8        0.09       -0.53      2.58 o 
  -4 -13   8       15.59       10.57      2.77 o 
  -3 -13   8      107.75      108.85      4.39 o 
  -2 -13   8       62.72       67.13      5.96 o 
  -1 -13   8        2.01       -0.07      2.58 o 
   0 -13   8       20.06       11.41      2.77 o 
   1 -13   8        0.08        1.33      3.12 o 
  -8 -12   8       26.38       22.01      4.34 o 
  -7 -12   8       69.32       74.53      4.22 o 
  -6 -12   8      280.01      320.02      8.13 o 
  -5 -12   8      374.27      379.80      7.28 o 
  -4 -12   8      343.70      352.48      8.42 o 
  -3 -12   8      140.63      137.80      3.89 o 
  -2 -12   8        7.84        6.18      2.11 o 
  -1 -12   8       11.42       10.45      2.33 o 
   0 -12   8       16.22       15.16      2.02 o 
   1 -12   8       24.46       22.36      4.20 o 
   2 -12   8      114.24      128.00      4.69 o 
   3 -12   8       99.59      108.93      6.50 o 
  -9 -11   8       19.92       16.36      2.87 o 
  -8 -11   8        1.70        0.64      2.58 o 
  -7 -11   8       20.57       25.39      2.77 o 
  -6 -11   8       19.41       16.65      2.23 o 
  -5 -11   8       12.12       10.10      2.07 o 
  -4 -11   8       77.51       70.03      3.06 o 
  -3 -11   8       51.07       42.41      1.99 o 
  -2 -11   8        1.07       -1.86      1.86 o 
  -1 -11   8       20.92       14.62      2.02 o 
   0 -11   8       42.67       34.02      2.13 o 
   1 -11   8       14.40       11.65      2.49 o 
   2 -11   8        1.05        2.48      2.39 o 
   3 -11   8       26.94       20.92      2.68 o 
   4 -11   8        2.78       -0.33      2.58 o 
   5 -11   8        3.59        0.27      3.79 o 
 -10 -10   8       22.50       12.81      3.05 o 
  -9 -10   8       14.85        9.71      2.77 o 
  -8 -10   8        2.50        1.49      3.66 o 
  -7 -10   8       19.27       15.44      2.36 o 
  -6 -10   8       50.55       44.37      2.29 o 
  -5 -10   8      204.28      221.66      4.16 o 
  -4 -10   8      376.50      373.36      5.42 o 
  -3 -10   8      481.26      484.45      6.53 o 
  -2 -10   8      165.20      155.94      3.11 o 
  -1 -10   8       31.11       22.40      2.35 o 
   0 -10   8       54.93       46.03      1.86 o 
   1 -10   8       14.37       18.05      1.96 o 
   2 -10   8      141.22      158.75      3.60 o 
   3 -10   8      265.50      277.01      5.75 o 
   4 -10   8       74.91       82.82      3.83 o 
   5 -10   8       64.05       82.42      4.02 o 
   6 -10   8      112.69      120.38      5.01 o 
 -11  -9   8        1.72       -2.68      2.68 o 
 -10  -9   8        0.13       -2.49      2.49 o 
  -9  -9   8       14.43        8.82      2.98 o 
  -8  -9   8      130.33      129.22      3.54 o 
  -7  -9   8       21.32       18.78      2.02 o 
  -6  -9   8       22.03       22.02      1.93 o 
  -5  -9   8        0.36       -1.45      1.45 o 
  -4  -9   8        4.93        2.98      1.45 o 
  -3  -9   8        8.59        4.24      1.34 o 
  -2  -9   8       62.96       60.51      1.93 o 
  -1  -9   8      123.85      110.35      2.50 o 
   0  -9   8        0.87       -0.31      1.61 o 
   1  -9   8        0.02       -1.17      1.56 o 
   2  -9   8        1.62       -0.54      1.61 o 
   3  -9   8       64.01       50.78      3.81 o 
   4  -9   8        0.01       -1.82      1.82 o 
   5  -9   8        0.02       -3.25      3.25 o 
   6  -9   8        8.90       12.25      2.85 o 
   7  -9   8        3.31        4.62      3.39 o 
   8  -9   8       17.19       13.82      4.06 o 
 -12  -8   8       99.82      103.27      4.79 o 
 -11  -8   8        6.11        7.32      2.85 o 
 -10  -8   8       22.93       22.37      2.77 o 
  -9  -8   8      144.37      138.79      7.05 o 
  -8  -8   8       43.63       38.77      2.88 o 
  -7  -8   8      203.45      219.78      4.17 o 
  -6  -8   8      271.04      276.46      3.33 o 
  -5  -8   8       89.37       86.00      2.03 o 
  -4  -8   8       99.43       98.64      1.98 o 
  -3  -8   8        9.98        7.84      1.28 o 
  -2  -8   8      147.73      157.93      2.61 o 
  -1  -8   8       38.01       37.99      1.31 o 
   0  -8   8       15.31       23.12      1.61 o 
   1  -8   8       88.38      107.96      2.76 o 
   2  -8   8      929.23      914.30     10.12 o 
   3  -8   8     1533.64     1480.11     17.02 o 
   4  -8   8      380.39      385.09      5.32 o 
   5  -8   8      332.91      356.13      5.90 o 
   6  -8   8      314.91      347.67      7.45 o 
   7  -8   8      119.53      123.85      5.96 o 
   8  -8   8        1.27       -2.58      2.58 o 
   9  -8   8        5.65        2.17      3.79 o 
 -12  -7   8        2.13        9.48      4.06 o 
 -11  -7   8        2.77        4.71      2.98 o 
 -10  -7   8       10.04        7.64      2.58 o 
  -9  -7   8        2.29        2.08      1.65 o 
  -8  -7   8       14.55        7.31      1.54 o 
  -7  -7   8       13.16       10.52      1.29 o 
  -6  -7   8        3.88        7.24      1.21 o 
  -5  -7   8       74.45       84.53      1.93 o 
  -4  -7   8       19.52       17.01      1.08 o 
  -3  -7   8      156.54      154.94      2.44 o 
  -2  -7   8      127.84      114.34      2.54 o 
  -1  -7   8       91.82       77.04      1.69 o 
   0  -7   8      326.74      324.73      3.32 o 
   1  -7   8       24.56       17.93      1.27 o 
   2  -7   8       44.87       48.16      2.03 o 
   3  -7   8      103.41      108.73      2.60 o 
   4  -7   8        8.13        4.43      1.56 o 
   5  -7   8      111.60       92.07      2.76 o 
   6  -7   8       35.39       33.09      3.46 o 
   7  -7   8       51.49       50.12      2.87 o 
   8  -7   8       70.69       72.67      3.83 o 
   9  -7   8        1.84        0.54      2.49 o 
 -12  -6   8       23.35       24.66      4.61 o 
 -11  -6   8       29.86       34.95      4.34 o 
 -10  -6   8       49.21       51.54      2.92 o 
  -9  -6   8       77.15       67.95      2.49 o 
  -8  -6   8       44.51       50.25      1.99 o 
  -7  -6   8       84.20       78.96      2.07 o 
  -6  -6   8      284.80      280.68      3.19 o 
  -5  -6   8       21.54       23.06      1.15 o 
  -4  -6   8      434.55      439.50      4.11 o 
  -3  -6   8     1021.12     1041.62      8.53 o 
  -2  -6   8     1208.72     1238.90     10.18 o 
  -1  -6   8     1758.90     1817.48     14.22 o 
   0  -6   8      661.76      662.49      6.30 o 
   1  -6   8      143.75      124.81      2.06 o 
   2  -6   8       54.21       71.49      2.54 o 
   3  -6   8      170.92      171.17      2.20 o 
   4  -6   8      119.04      135.38      2.76 o 
   5  -6   8      105.93       88.67      2.50 o 
   6  -6   8      381.27      330.59      4.69 o 
   7  -6   8      369.00      374.85      7.00 o 
   8  -6   8      261.22      262.04      5.65 o 
   9  -6   8       44.83       41.25      2.97 o 
  10  -6   8       14.46       12.95      2.87 o 
 -13  -5   8       26.13       26.28      4.61 o 
 -12  -5   8        8.41       -0.54      4.06 o 
 -11  -5   8       49.06       48.44      3.52 o 
 -10  -5   8       21.29       15.44      2.47 o 
  -9  -5   8      133.51      138.59      5.32 o 
  -8  -5   8      109.17       99.78      2.26 o 
  -7  -5   8        8.83       11.18      1.20 o 
  -6  -5   8      156.20      143.70      2.19 o 
  -5  -5   8      187.06      195.11      2.46 o 
  -4  -5   8        5.10        5.39      0.78 o 
  -3  -5   8       78.25       67.61      1.41 o 
  -2  -5   8       29.87       29.69      0.94 o 
  -1  -5   8        1.41        2.16      0.67 o 
   0  -5   8       40.68       47.82      1.32 o 
   1  -5   8        6.59        4.92      0.77 o 
   2  -5   8       83.70       71.22      1.52 o 
   3  -5   8       26.65       27.28      1.62 o 
   4  -5   8      225.00      234.46      2.88 o 
   5  -5   8      177.11      164.49      2.97 o 
   6  -5   8        2.14        1.79      1.45 o 
   7  -5   8        2.48       -1.60      1.61 o 
   8  -5   8       38.40       33.42      2.08 o 
   9  -5   8        7.34        4.96      4.61 o 
  10  -5   8       19.79       20.85      2.77 o 
  11  -5   8       11.53       17.07      4.06 o 
 -13  -4   8       25.56       28.99      4.61 o 
 -12  -4   8       49.01       48.50      4.88 o 
 -11  -4   8       15.47       17.22      2.58 o 
 -10  -4   8       45.24       44.92      3.93 o 
  -9  -4   8       40.23       28.80      2.02 o 
  -8  -4   8       18.26       14.76      1.48 o 
  -7  -4   8      129.64      142.10      2.37 o 
  -6  -4   8      536.97      526.20      4.84 o 
  -5  -4   8      645.47      643.19      5.57 o 
  -4  -4   8     1053.81     1108.87      8.14 o 
  -3  -4   8     3191.71     3204.27     24.59 o 
  -2  -4   8     2111.02     2126.09     16.38 o 
  -1  -4   8     1916.19     2019.42     15.53 o 
   0  -4   8      726.46      689.96      6.05 o 
   1  -4   8      282.12      252.07      2.57 o 
   2  -4   8      140.21      130.04      1.69 o 
   3  -4   8      110.44      118.71      1.76 o 
   4  -4   8     1193.02     1189.78     10.60 o 
   5  -4   8     1091.29     1047.48      9.58 o 
   6  -4   8      462.22      475.49      6.02 o 
   7  -4   8      287.54      327.14      6.30 o 
   8  -4   8      362.79      396.06      5.42 o 
   9  -4   8       36.90       35.72      2.13 o 
  10  -4   8       12.55       15.82      2.58 o 
  11  -4   8       37.83       29.38      2.97 o 
 -13  -3   8        0.09        0.81      4.06 o 
 -12  -3   8       28.95       32.49      3.16 o 
 -11  -3   8       77.75       75.72      3.92 o 
 -10  -3   8       58.09       44.20      5.28 o 
  -9  -3   8      130.61      103.44      3.07 o 
  -8  -3   8      307.42      291.95      3.89 o 
  -7  -3   8       13.19        8.00      1.64 o 
  -6  -3   8       35.29       36.12      1.30 o 
  -5  -3   8        9.37        6.81      0.88 o 
  -4  -3   8      377.56      369.86      3.11 o 
  -3  -3   8       12.65       14.91      0.79 o 
  -2  -3   8      358.52      396.59      3.59 o 
  -1  -3   8      388.07      480.69      3.92 o 
   0  -3   8       44.38       40.09      0.98 o 
   1  -3   8       60.61       61.19      2.30 o 
   2  -3   8       10.39       15.71      0.74 o 
   3  -3   8        2.11        1.56      0.63 o 
   4  -3   8      922.93      930.18      8.33 o 
   5  -3   8       32.68       29.51      1.11 o 
   6  -3   8      373.79      354.85      3.93 o 
   7  -3   8       66.42       54.28      2.83 o 
   8  -3   8        0.65       -1.17      1.56 o 
   9  -3   8       22.74       21.94      1.93 o 
  10  -3   8        7.92        8.54      2.28 o 
  11  -3   8       50.66       47.13      3.16 o 
  12  -3   8        2.77        6.23      4.06 o 
 -13  -2   8       24.76       31.16      4.88 o 
 -12  -2   8      170.14      181.93      5.17 o 
 -11  -2   8      175.32      175.29      4.88 o 
 -10  -2   8      518.36      523.05     16.53 o 
  -9  -2   8     1563.15     1602.41     36.90 o 
  -8  -2   8      772.84      786.20     10.09 o 
  -7  -2   8       46.10       52.95      1.89 o 
  -6  -2   8       53.77       51.17      1.71 o 
  -5  -2   8      142.39      133.31      1.90 o 
  -4  -2   8      719.54      714.80      5.51 o 
  -3  -2   8      327.10      294.39      2.35 o 
  -2  -2   8     1395.86     1500.80     10.80 o 
  -1  -2   8     4207.62     4540.31     34.10 o 
   0  -2   8     1647.18     1732.53     33.87 o 
   1  -2   8      167.72      165.56      5.69 o 
   2  -2   8     1281.62     1348.85     27.10 o 
   3  -2   8     1794.61     1884.89     14.79 o 
   4  -2   8      951.13      881.09      7.19 o 
   5  -2   8     1010.07      981.61      8.87 o 
   6  -2   8      371.86      393.60      3.73 o 
   7  -2   8      265.81      284.93      4.07 o 
   8  -2   8      159.43      155.29      3.12 o 
   9  -2   8       76.96       73.08      2.66 o 
  10  -2   8       38.00       30.76      2.58 o 
  11  -2   8       45.49       50.53      3.07 o 
  12  -2   8       30.89       33.06      4.34 o 
 -13  -1   8        2.35       -1.37      2.85 o 
 -12  -1   8        4.77        7.59      2.77 o 
 -11  -1   8        5.63        2.25      2.47 o 
 -10  -1   8        0.01        3.70      2.20 o 
  -9  -1   8       27.77       25.45      1.98 o 
  -8  -1   8        0.50       -1.33      1.34 o 
  -7  -1   8        3.31       -0.28      1.02 o 
  -6  -1   8        1.87       -0.93      0.93 o 
  -5  -1   8       17.32       14.29      0.96 o 
  -4  -1   8      237.95      248.03      2.42 o 
  -3  -1   8        1.95        1.72      0.52 o 
  -2  -1   8      502.83      527.86      4.50 o 
  -1  -1   8      394.43      477.93      4.00 o 
   0  -1   8      294.06      357.40      8.67 o 
   1  -1   8     2270.58     2634.02     50.67 o 
   2  -1   8      462.69      496.67     11.38 o 
   3  -1   8      367.10      383.39      3.70 o 
   4  -1   8        0.45        0.24      0.51 o 
   5  -1   8       35.64       32.10      1.23 o 
   6  -1   8      156.82      157.75      1.97 o 
   7  -1   8      189.43      154.86      2.47 o 
   8  -1   8      279.24      253.24      4.25 o 
   9  -1   8      117.54      118.97      2.97 o 
  10  -1   8       45.02       30.67      2.03 o 
  11  -1   8        4.19        2.87      2.71 o 
  12  -1   8        4.78        7.45      2.68 o 
  13  -1   8        0.49        0.27      3.79 o 
 -12   0   8       85.59       91.64      4.41 o 
 -11   0   8       42.73       36.05      3.93 o 
 -10   0   8      186.98      213.01      5.69 o 
  -9   0   8      140.48      141.06      3.44 o 
  -8   0   8      209.35      201.84      2.97 o 
  -7   0   8      165.34      169.78      2.53 o 
  -6   0   8      489.34      485.75      4.60 o 
  -5   0   8      687.45      693.90      6.07 o 
  -4   0   8     1685.14     1651.13     12.05 o 
  -3   0   8     1965.04     2013.46     13.34 o 
  -2   0   8      186.15      190.00      2.17 o 
  -1   0   8     1107.00      998.28      8.03 o 
   0   0   8      161.27      241.15      2.94 o 
   1   0   8       33.04       84.81      4.61 o 
   2   0   8      584.93      539.78     14.63 o 
   3   0   8     1228.11     1204.97      9.51 o 
   4   0   8     1466.07     1455.46     10.48 o 
   5   0   8     1932.01     1967.46     14.17 o 
   6   0   8      646.77      678.30      5.36 o 
   7   0   8      176.62      141.49      2.20 o 
   8   0   8      306.80      286.21      3.71 o 
   9   0   8       83.64       93.99      2.82 o 
  10   0   8      240.56      231.70      4.12 o 
  11   0   8       39.19       29.40      2.68 o 
  12   0   8       55.61       56.89      5.01 o 
  13   0   8       76.29       76.95      6.23 o 
 -12   1   8       62.95       56.25      4.88 o 
 -11   1   8       25.02       27.77      2.97 o 
 -10   1   8        1.32        0.27      2.30 o 
  -9   1   8        0.11       -0.59      2.20 o 
  -8   1   8       26.83       28.03      1.48 o 
  -7   1   8      210.27      197.67      3.35 o 
  -6   1   8       39.41       45.76      2.06 o 
  -5   1   8      420.21      437.95      4.21 o 
  -4   1   8       41.76       51.01      1.46 o 
  -3   1   8      124.27      101.78      1.50 o 
  -2   1   8     1129.03     1115.61      7.55 o 
  -1   1   8      834.19     1019.03      8.27 o 
   0   1   8     1293.55     1532.70     10.96 o 
   1   1   8      445.53      496.70      4.16 o 
   2   1   8        0.21        1.64      0.48 o 
   3   1   8       80.61       99.46      1.20 o 
   4   1   8       60.03       77.32      1.19 o 
   5   1   8        0.32       -0.65      0.65 o 
   6   1   8       11.74       12.68      0.87 o 
   7   1   8        0.01        1.48      0.75 o 
   8   1   8      371.32      383.16      3.86 o 
   9   1   8      354.98      342.31      4.30 o 
  10   1   8      174.94      185.47      3.75 o 
  11   1   8        9.86        8.78      2.39 o 
  12   1   8        8.46        4.74      4.74 o 
  13   1   8       17.65       15.72      4.34 o 
 -12   2   8       38.83       46.57      3.43 o 
 -11   2   8       16.26       13.52      2.85 o 
 -10   2   8      208.67      226.46      9.75 o 
  -9   2   8       18.38       18.48      2.49 o 
  -8   2   8       26.71       26.77      2.50 o 
  -7   2   8      775.02      796.18      8.57 o 
  -6   2   8      306.51      291.56      3.37 o 
  -5   2   8      456.81      446.31      4.35 o 
  -4   2   8      563.88      520.02      4.78 o 
  -3   2   8     1626.68     1566.73     11.49 o 
  -2   2   8     1208.90     1223.34      9.02 o 
  -1   2   8     1283.40     1303.32      8.75 o 
   0   2   8      718.52      746.39      6.17 o 
   1   2   8     2206.82     2390.01     17.04 o 
   2   2   8     4308.03     4477.34     71.40 o 
   3   2   8      321.94      292.92      2.52 o 
   4   2   8      168.21      134.47      1.61 o 
   5   2   8       88.23       85.49      1.45 o 
   6   2   8      340.43      313.86      2.64 o 
   7   2   8       16.61       19.69      1.70 o 
   8   2   8      245.05      251.88      2.97 o 
   9   2   8      615.23      612.81      6.55 o 
  10   2   8      403.98      397.57      4.94 o 
  11   2   8      369.25      356.39      6.61 o 
  12   2   8      160.39      186.51     13.14 o 
  13   2   8      219.61      242.24      8.40 o 
 -11   3   8       13.31       11.80      2.77 o 
 -10   3   8       12.68       12.07      2.68 o 
  -9   3   8        3.61        1.63      3.52 o 
  -8   3   8      116.84      115.45      5.17 o 
  -7   3   8        1.72        2.15      1.34 o 
  -6   3   8      202.06      234.16      3.05 o 
  -5   3   8      276.32      245.83      3.05 o 
  -4   3   8      562.55      566.18      5.76 o 
  -3   3   8      936.30      979.75      8.28 o 
  -2   3   8       61.38       83.48      1.45 o 
  -1   3   8        0.27        0.45      0.66 o 
   0   3   8       68.95       58.83      1.02 o 
   1   3   8       14.54       10.98      0.53 o 
   2   3   8      766.15      816.35      5.62 o 
   3   3   8      441.04      508.19      3.71 o 
   4   3   8      571.21      631.59      4.20 o 
   5   3   8       26.43       15.44      0.65 o 
   6   3   8       11.58       12.91      0.77 o 
   7   3   8       76.66       84.65      1.81 o 
   8   3   8      132.94      159.17      2.37 o 
   9   3   8       92.44       67.22      2.40 o 
  10   3   8      147.96      124.94      2.91 o 
  11   3   8        0.09       -1.01      1.86 o 
  12   3   8        3.15        0.00      2.68 o 
  13   3   8       26.71       28.45      4.61 o 
 -11   4   8       62.24       54.07      5.83 o 
 -10   4   8       54.03       54.06      3.35 o 
  -9   4   8        1.60       -2.49      2.49 o 
  -8   4   8       17.64       21.01      1.91 o 
  -7   4   8      409.02      422.68      5.72 o 
  -6   4   8      125.92      134.95      2.70 o 
  -5   4   8      441.17      411.45      4.28 o 
  -4   4   8     1643.20     1598.71     13.16 o 
  -3   4   8      873.02      895.28      7.71 o 
  -2   4   8      236.13      274.16      3.07 o 
  -1   4   8      102.34      113.11      1.69 o 
   0   4   8      650.64      583.29      4.67 o 
   1   4   8     1071.12     1029.16      7.12 o 
   2   4   8     3590.35     3915.37     25.61 o 
   3   4   8     1969.20     2033.05     13.55 o 
   4   4   8     1250.81     1203.12      8.25 o 
   5   4   8      784.70      851.55      6.53 o 
   6   4   8      607.25      628.20      5.10 o 
   7   4   8     1098.29     1067.63      9.13 o 
   8   4   8       51.81       58.29      1.68 o 
   9   4   8       18.71       19.76      1.33 o 
  10   4   8        9.06        5.11      1.82 o 
  11   4   8       64.94       64.15      3.07 o 
  12   4   8       23.07       21.41      4.06 o 
  13   4   8       17.40       13.55      4.06 o 
 -10   5   8        9.40       16.49      7.45 o 
  -9   5   8       59.53       58.27      3.35 o 
  -8   5   8       44.87       28.50      2.44 o 
  -7   5   8       48.72       34.91      2.37 o 
  -6   5   8      215.06      202.31      3.55 o 
  -5   5   8      187.41      185.16      3.11 o 
  -4   5   8      550.39      563.43      6.40 o 
  -3   5   8      541.21      540.64      6.36 o 
  -2   5   8        0.00       -0.43      0.95 o 
  -1   5   8      127.61      115.05      2.19 o 
   0   5   8       47.48       44.04      1.88 o 
   1   5   8      239.46      255.09      3.29 o 
   2   5   8      306.89      307.73      2.90 o 
   3   5   8       17.79       27.44      0.96 o 
   4   5   8       19.93       17.64      0.96 o 
   5   5   8      269.78      254.03      2.66 o 
   6   5   8       40.06       38.55      1.27 o 
   7   5   8        0.55       -0.21      1.00 o 
   8   5   8      115.77      131.39      2.18 o 
   9   5   8       88.09       85.37      2.04 o 
  10   5   8        1.16       -1.19      1.77 o 
  11   5   8       77.67       80.93      3.33 o 
  12   5   8        0.06       -0.27      4.06 o 
  13   5   8       19.85       10.57      4.06 o 
 -10   6   8       87.95       96.07      4.74 o 
  -9   6   8      104.36      111.23      4.50 o 
  -8   6   8      186.23      173.43      6.64 o 
  -7   6   8      696.25      686.01      8.70 o 
  -6   6   8      424.56      431.67      7.37 o 
  -5   6   8      338.22      339.25      4.36 o 
  -4   6   8      185.85      173.05      2.98 o 
  -3   6   8      151.57      160.76      2.73 o 
  -2   6   8      374.29      336.62      4.06 o 
  -1   6   8       61.73       38.48      1.52 o 
   0   6   8      110.66      102.87      2.24 o 
   1   6   8     1205.48     1184.30     10.80 o 
   2   6   8     1214.26     1234.97     10.03 o 
   3   6   8     1683.74     1692.24     12.33 o 
   4   6   8      509.72      494.51      4.29 o 
   5   6   8      160.16      157.33      2.20 o 
   6   6   8      371.60      377.73      4.73 o 
   7   6   8      282.14      284.46      3.07 o 
   8   6   8      169.22      155.79      2.40 o 
   9   6   8       90.46      104.45      2.40 o 
  10   6   8       26.82       25.33      1.84 o 
  11   6   8      134.62      149.31      6.23 o 
  12   6   8      138.05      146.59      7.05 o 
  13   6   8       25.44       23.03      4.61 o 
  -9   7   8       24.84       28.95      2.60 o 
  -8   7   8       15.40       14.50      2.33 o 
  -7   7   8       25.80       14.77      2.21 o 
  -6   7   8        2.45        1.90      2.03 o 
  -5   7   8       14.96        7.64      1.93 o 
  -4   7   8      133.20      111.52      3.12 o 
  -3   7   8       24.67       13.56      2.81 o 
  -2   7   8      120.43      109.29      2.87 o 
  -1   7   8      265.60      236.46      3.32 o 
   0   7   8       22.96       27.90      1.45 o 
   1   7   8      120.28      130.72      2.74 o 
   2   7   8       56.38       44.66      1.49 o 
   3   7   8      306.91      276.02      2.89 o 
   4   7   8      214.34      206.03      2.53 o 
   5   7   8      170.91      171.20      2.39 o 
   6   7   8      118.27      106.01      2.08 o 
   7   7   8      126.26      123.50      2.62 o 
   8   7   8       60.41       50.58      1.78 o 
   9   7   8        5.21        6.29      1.42 o 
  10   7   8        0.89       -0.72      1.65 o 
  11   7   8       25.90       19.22      2.77 o 
  12   7   8       35.61       45.25      4.88 o 
  13   7   8        6.35        6.23      4.34 o 
  -8   8   8        5.60        2.43      2.77 o 
  -7   8   8        9.79        5.62      2.77 o 
  -6   8   8      196.50      198.77      5.07 o 
  -5   8   8      353.83      349.77      6.61 o 
  -4   8   8      172.63      160.50      4.31 o 
  -3   8   8      697.68      681.67     10.06 o 
  -2   8   8     2173.26     2033.49     21.22 o 
  -1   8   8     1314.14     1302.44     22.14 o 
   0   8   8       43.78       62.99      2.16 o 
   1   8   8       12.82       13.67      1.45 o 
   2   8   8      158.97      163.99      2.56 o 
   3   8   8      176.54      185.16      2.48 o 
   4   8   8      158.57      152.36      2.49 o 
   5   8   8      137.72      138.74      2.52 o 
   6   8   8      782.64      797.10      8.66 o 
   7   8   8      655.56      643.56      7.64 o 
   8   8   8      105.88      108.55      2.60 o 
   9   8   8      201.71      206.52      3.60 o 
  10   8   8       60.17       52.86      2.54 o 
  11   8   8       59.56       55.77      4.47 o 
  12   8   8      154.96      170.16      7.59 o 
  -7   9   8        0.12       -1.74      2.66 o 
  -6   9   8       20.90       33.12      3.16 o 
  -5   9   8        2.38        0.93      2.58 o 
  -4   9   8        6.91       -1.54      2.47 o 
  -3   9   8        0.14        1.77      2.28 o 
  -2   9   8       71.51       60.49      9.89 o 
  -1   9   8        4.62        2.46      2.20 o 
   0   9   8       12.27       13.01      1.77 o 
   1   9   8       21.11       16.70      1.86 o 
   2   9   8        7.26        4.79      1.37 o 
   3   9   8       12.51       14.71      1.52 o 
   4   9   8      110.10      102.06      2.54 o 
   5   9   8        0.02       -1.37      1.37 o 
   6   9   8        4.56       -0.10      1.37 o 
   7   9   8        0.49       -1.38      1.38 o 
   8   9   8        8.32       11.46      1.75 o 
   9   9   8       63.31       58.41      6.87 o 
  10   9   8       10.84        9.96      2.97 o 
  11   9   8        3.06        4.34      2.87 o 
  12   9   8        8.73        6.50      4.61 o 
  -6  10   8      112.66      108.67      4.79 o 
  -5  10   8      222.72      233.24      9.62 o 
  -4  10   8      131.95      159.89      4.98 o 
  -3  10   8      191.22      208.47      5.27 o 
  -2  10   8      505.72      508.86     11.65 o 
  -1  10   8      171.54      185.59      4.98 o 
   0  10   8      206.53      226.50      9.35 o 
   1  10   8       71.14       57.52      2.51 o 
   2  10   8      129.86      116.43      3.43 o 
   3  10   8      558.60      590.89      7.51 o 
   4  10   8      322.20      332.71      9.13 o 
   5  10   8      276.23      282.51      7.00 o 
   6  10   8      208.05      222.90      4.17 o 
   7  10   8      143.54      139.13      3.26 o 
   8  10   8        1.70        0.89      1.72 o 
   9  10   8        8.78        5.63      2.22 o 
  10  10   8        0.78        2.30      4.20 o 
  11  10   8       18.22       20.51      3.26 o 
  -5  11   8       60.17       69.65      8.26 o 
  -4  11   8        2.82        3.55      4.74 o 
  -3  11   8        0.02       -0.30      2.77 o 
  -2  11   8       16.58       19.73      3.79 o 
  -1  11   8      140.30      145.39      4.59 o 
   0  11   8       94.26       95.19      4.01 o 
   1  11   8       21.12       16.61      2.06 o 
   2  11   8       33.74       27.05      2.86 o 
   3  11   8      280.42      271.18      4.80 o 
   4  11   8       61.37       55.36      2.64 o 
   5  11   8        7.02        7.04      2.02 o 
   6  11   8       72.78       70.90      3.10 o 
   7  11   8      250.17      258.52      4.74 o 
   8  11   8       77.82       71.44      6.41 o 
   9  11   8        1.33       -2.22      2.22 o 
  10  11   8       31.10       31.43      3.64 o 
  -3  12   8       58.33       56.46      3.54 o 
  -2  12   8       45.79       43.35      3.35 o 
  -1  12   8       52.66       60.81      3.54 o 
   0  12   8       11.81        7.46      2.77 o 
   1  12   8       36.22       27.80      2.40 o 
   2  12   8       18.13       18.87      2.91 o 
   3  12   8       67.51       70.07      3.21 o 
   4  12   8      182.74      189.02      4.27 o 
   5  12   8      235.47      238.87      4.69 o 
   6  12   8      195.24      196.82      4.89 o 
   7  12   8      206.16      216.09      5.75 o 
   8  12   8       74.19       75.98      3.57 o 
   9  12   8        7.02        1.31      3.16 o 
  -1  13   8       15.70       16.72      3.05 o 
   0  13   8        9.21        4.51      2.29 o 
   1  13   8        0.81       -1.10      2.43 o 
   2  13   8       13.43       10.59      2.74 o 
   3  13   8       63.99       63.67      2.96 o 
   4  13   8       60.19       53.21      2.81 o 
   5  13   8       27.77       22.65      2.60 o 
   6  13   8        3.21        3.00      2.85 o 
   7  13   8        4.34        2.53      2.85 o 
  -5 -13   9       43.25       47.24      3.35 o 
  -4 -13   9       91.24       86.59      5.01 o 
  -3 -13   9       64.11       60.92      3.43 o 
  -2 -13   9       14.99       13.02      2.77 o 
  -1 -13   9        4.32        3.67      2.58 o 
  -7 -12   9        0.52        2.43      3.39 o 
  -6 -12   9       10.39        8.91      2.66 o 
  -5 -12   9        8.74        9.44      4.34 o 
  -4 -12   9        2.03        2.68      1.81 o 
  -3 -12   9       22.41       19.76      2.22 o 
  -2 -12   9       15.87       13.42      2.18 o 
  -1 -12   9        5.55        3.16      2.02 o 
   0 -12   9       13.00       17.59      2.68 o 
   1 -12   9        1.29       -0.96      2.02 o 
   2 -12   9        6.76       11.82      2.68 o 
   3 -12   9        2.53       -2.39      2.77 o 
  -9 -11   9        0.72       -2.66      2.66 o 
  -8 -11   9        5.27        6.76      2.66 o 
  -7 -11   9       54.73       62.67      9.75 o 
  -6 -11   9       88.52      107.13      3.65 o 
  -5 -11   9      121.92      123.41      3.59 o 
  -4 -11   9      205.41      212.99      3.82 o 
  -3 -11   9      264.37      259.13      4.81 o 
  -2 -11   9       69.37       73.33      3.22 o 
  -1 -11   9        0.92       -1.82      1.82 o 
   0 -11   9       14.59       16.31      1.98 o 
   1 -11   9        7.83        7.32      3.25 o 
   2 -11   9      227.79      285.76      6.03 o 
   3 -11   9      157.46      173.21      4.88 o 
   4 -11   9       78.25       94.59      4.22 o 
 -10 -10   9       37.36       30.88      3.16 o 
  -9 -10   9        0.35       -2.58      2.58 o 
  -8 -10   9        0.14       -2.47      2.47 o 
  -7 -10   9        8.70        7.40      2.02 o 
  -6 -10   9        6.29        3.79      1.91 o 
  -5 -10   9       59.83       53.46      2.53 o 
  -4 -10   9        6.23        4.96      2.13 o 
  -3 -10   9       15.97       19.32      1.51 o 
  -2 -10   9      274.74      279.72      3.51 o 
  -1 -10   9       17.48        7.30      1.54 o 
   0 -10   9       66.37       54.41      2.01 o 
   1 -10   9       36.59       26.94      2.03 o 
   2 -10   9       29.63       34.50      2.13 o 
   3 -10   9       23.68       26.79      2.58 o 
   4 -10   9        0.79       -2.39      2.39 o 
   5 -10   9        3.81        1.22      4.47 o 
   6 -10   9        3.25       -0.81      2.68 o 
 -11  -9   9      112.28      121.54      9.75 o 
 -10  -9   9       41.97       29.63      4.34 o 
  -9  -9   9        0.43        0.56      2.58 o 
  -8  -9   9        7.46       -0.92      2.26 o 
  -7  -9   9       11.97       10.16      1.98 o 
  -6  -9   9      105.34      102.21      3.18 o 
  -5  -9   9      279.99      276.72      3.89 o 
  -4  -9   9      292.52      300.15      4.03 o 
  -3  -9   9      343.70      359.80      4.40 o 
  -2  -9   9      530.89      518.65      5.65 o 
  -1  -9   9      430.63      413.11      4.34 o 
   0  -9   9      434.49      402.89      5.82 o 
   1  -9   9      664.49      677.82     13.38 o 
   2  -9   9      469.74      479.59      6.25 o 
   3  -9   9      389.41      406.71      6.90 o 
   4  -9   9      309.75      323.72      5.00 o 
   5  -9   9      111.76      124.81      4.22 o 
   6  -9   9       52.66       55.01      3.07 o 
   7  -9   9        5.91        3.25      2.71 o 
 -11  -8   9       51.10       44.44      3.45 o 
 -10  -8   9       31.80       23.35      2.97 o 
  -9  -8   9       26.48       27.50      2.87 o 
  -8  -8   9      104.07      109.67      5.28 o 
  -7  -8   9        2.27       -1.72      1.72 o 
  -6  -8   9        0.30       -1.45      1.45 o 
  -5  -8   9       57.11       49.84      1.86 o 
  -4  -8   9       87.20       74.39      3.12 o 
  -3  -8   9       37.58       36.88      1.55 o 
  -2  -8   9        1.09        2.83      1.53 o 
  -1  -8   9       32.09       24.90      1.39 o 
   0  -8   9       14.69       13.12      1.32 o 
   1  -8   9        1.48        2.21      1.45 o 
   2  -8   9       20.72       21.98      1.61 o 
   3  -8   9        2.11       -1.45      1.45 o 
   4  -8   9        5.67        3.02      1.66 o 
   5  -8   9        0.26       -1.72      1.72 o 
   6  -8   9       40.83       37.83      2.24 o 
   7  -8   9        0.48        0.54      2.30 o 
   8  -8   9        9.19        7.18      2.68 o 
 -12  -7   9       51.56       60.70      5.42 o 
 -11  -7   9      316.44      341.73     11.92 o 
 -10  -7   9      241.54      259.45      7.99 o 
  -9  -7   9       21.78       17.42      2.18 o 
  -8  -7   9       45.40       38.11      2.24 o 
  -7  -7   9      239.55      257.34      5.51 o 
  -6  -7   9      889.18      855.77      8.43 o 
  -5  -7   9     1257.33     1285.64     11.92 o 
  -4  -7   9      140.01      132.78      2.54 o 
  -3  -7   9      100.52       90.02      2.13 o 
  -2  -7   9      409.51      410.04      4.40 o 
  -1  -7   9      171.10      168.25      2.57 o 
   0  -7   9       17.09       18.51      1.06 o 
   1  -7   9        4.83        3.43      1.30 o 
   2  -7   9       88.43       83.62      2.35 o 
   3  -7   9       40.99       30.74      1.61 o 
   4  -7   9      287.63      295.56      8.19 o 
   5  -7   9      557.19      559.63      6.93 o 
   6  -7   9      408.80      397.63      5.58 o 
   7  -7   9      208.16      199.09      4.01 o 
   8  -7   9       83.62       85.77      6.50 o 
   9  -7   9      114.64      137.60      4.69 o 
 -12  -6   9        6.47        5.96      4.34 o 
 -11  -6   9       66.42       76.41      6.23 o 
 -10  -6   9       84.38       81.31      3.92 o 
  -9  -6   9        6.66        6.30      1.93 o 
  -8  -6   9        4.60        6.98      1.87 o 
  -7  -6   9        3.27        2.65      1.17 o 
  -6  -6   9       50.59       54.51      1.80 o 
  -5  -6   9       21.62       18.93      1.10 o 
  -4  -6   9       37.37       28.94      1.34 o 
  -3  -6   9      284.48      278.07      4.09 o 
  -2  -6   9       30.41       19.27      0.99 o 
  -1  -6   9       87.39       77.74      1.58 o 
   0  -6   9       62.77       54.92      1.43 o 
   1  -6   9       65.75       63.10      1.48 o 
   2  -6   9      428.88      430.82      4.44 o 
   3  -6   9      109.38       90.62      2.29 o 
   4  -6   9       36.19       41.38      3.08 o 
   5  -6   9        1.96        0.18      1.41 o 
   6  -6   9        0.17       -1.56      1.56 o 
   7  -6   9        2.59       -0.63      1.72 o 
   8  -6   9       70.17       76.59      5.01 o 
   9  -6   9       10.61        5.87      2.58 o 
  10  -6   9       85.20       98.28      4.41 o 
 -12  -5   9       30.22       24.12      4.34 o 
 -11  -5   9       85.45       82.37      5.69 o 
 -10  -5   9      140.79      140.36      6.23 o 
  -9  -5   9       28.34       29.64      2.58 o 
  -8  -5   9       44.70       42.36      1.83 o 
  -7  -5   9       65.50       66.13      1.97 o 
  -6  -5   9       22.59       21.55      1.19 o 
  -5  -5   9      325.92      331.35      3.35 o 
  -4  -5   9       37.52       32.32      1.30 o 
  -3  -5   9       28.05       23.59      1.19 o 
  -2  -5   9     2185.84     2265.49     17.57 o 
  -1  -5   9     1212.45     1225.64     12.21 o 
   0  -5   9      213.22      201.02      2.11 o 
   1  -5   9       33.44       31.69      1.22 o 
   2  -5   9        7.91        7.67      1.04 o 
   3  -5   9      724.36      723.36      5.99 o 
   4  -5   9       67.17       84.55      2.08 o 
   5  -5   9      131.30      131.63      2.66 o 
   6  -5   9      459.73      462.29      5.79 o 
   7  -5   9      304.91      322.96      4.69 o 
   8  -5   9       85.48       88.74      2.92 o 
   9  -5   9      142.28      145.53      4.41 o 
  10  -5   9        9.83        2.90      2.58 o 
 -12  -4   9        5.23       -2.71      4.06 o 
 -11  -4   9       52.59       37.66      4.34 o 
 -10  -4   9       15.40       14.09      3.79 o 
  -9  -4   9        8.57        6.68      1.83 o 
  -8  -4   9       26.72       21.06      1.57 o 
  -7  -4   9       97.54       98.89      2.09 o 
  -6  -4   9      300.54      294.31      3.19 o 
  -5  -4   9      189.46      187.84      2.34 o 
  -4  -4   9        9.12        7.52      0.53 o 
  -3  -4   9       88.69       95.96      1.64 o 
  -2  -4   9       34.80       22.00      0.82 o 
  -1  -4   9        2.08        1.03      0.61 o 
   0  -4   9      106.50      113.80      1.35 o 
   1  -4   9        6.49        4.55      0.63 o 
   2  -4   9       78.80       87.46      1.35 o 
   3  -4   9       54.74       63.02      1.39 o 
   4  -4   9       14.99       12.32      0.95 o 
   5  -4   9       22.84       37.19      1.77 o 
   6  -4   9       20.83       16.74      1.41 o 
   7  -4   9        9.40        2.02      1.45 o 
   8  -4   9       11.18        9.15      1.77 o 
   9  -4   9       12.52       12.62      1.93 o 
  10  -4   9       34.20       38.09      2.87 o 
  11  -4   9        0.64        1.35      2.68 o 
 -12  -3   9       38.95       37.66      4.88 o 
 -11  -3   9       52.29       47.15      4.61 o 
 -10  -3   9       48.05       49.05      2.85 o 
  -9  -3   9      236.70      240.49      5.65 o 
  -8  -3   9      145.91      144.52      2.77 o 
  -7  -3   9       43.03       34.23      1.51 o 
  -6  -3   9        3.82        2.68      1.13 o 
  -5  -3   9       72.50       78.92      1.62 o 
  -4  -3   9     1388.53     1444.75     11.61 o 
  -3  -3   9     2946.05     3010.85     23.12 o 
  -2  -3   9     3980.99     4209.70     32.03 o 
  -1  -3   9     3941.30     4226.62     29.76 o 
   0  -3   9     2378.64     2468.47     21.49 o 
   2  -3   9      337.24      303.34      4.02 o 
   3  -3   9      864.66      859.75      7.55 o 
   4  -3   9      183.18      183.99      2.17 o 
   5  -3   9      154.56      137.57      2.06 o 
   6  -3   9      579.61      622.11     10.41 o 
   7  -3   9      376.84      390.21      5.06 o 
   8  -3   9      171.34      150.14      3.23 o 
   9  -3   9       77.74       66.28      2.98 o 
  10  -3   9       65.08       65.28      5.01 o 
  11  -3   9       27.37       29.69      2.87 o 
  12  -3   9      179.74      236.28      8.13 o 
 -12  -2   9       16.74       23.84      4.61 o 
 -11  -2   9        0.01       -2.39      2.39 o 
 -10  -2   9       14.37       16.57      2.47 o 
  -9  -2   9        3.37       -0.38      1.82 o 
  -8  -2   9       74.64       66.97      2.23 o 
  -7  -2   9      210.95      197.59      3.01 o 
  -6  -2   9       12.25       10.61      1.21 o 
  -5  -2   9        8.01       12.69      0.96 o 
  -4  -2   9      114.41      107.96      1.50 o 
  -3  -2   9      988.38     1051.10      8.62 o 
  -2  -2   9      474.05      577.57      5.25 o 
  -1  -2   9       32.17       25.01      0.76 o 
   0  -2   9       16.66       14.63      2.71 o 
   1  -2   9       77.03       89.15      4.88 o 
   2  -2   9      488.58      467.41     11.11 o 
   3  -2   9       36.53       44.72      1.85 o 
   4  -2   9       21.72       26.07      0.88 o 
   5  -2   9       34.64       35.21      1.25 o 
   6  -2   9      781.44      790.60      7.38 o 
   7  -2   9       71.20       60.31      2.24 o 
   8  -2   9       52.11       51.79      2.34 o 
   9  -2   9       21.13       18.49      1.77 o 
  10  -2   9        0.09        3.23      2.20 o 
  11  -2   9        0.74        1.41      2.39 o 
  12  -2   9        0.02        1.63      2.68 o 
 -12  -1   9       73.70       79.12      6.23 o 
 -11  -1   9      192.61      199.87      5.17 o 
 -10  -1   9      356.66      351.83      6.61 o 
  -9  -1   9      771.55      799.39     16.68 o 
  -8  -1   9      441.67      416.52      5.57 o 
  -7  -1   9      137.78      130.91      2.26 o 
  -6  -1   9      306.24      298.28      3.31 o 
  -5  -1   9       76.10       72.01      1.64 o 
  -4  -1   9      192.28      163.02      1.85 o 
  -3  -1   9      258.38      251.41      2.66 o 
  -2  -1   9      279.14      257.27      2.54 o 
  -1  -1   9      328.74      291.99      2.68 o 
   0  -1   9     1690.93     1783.74     35.23 o 
   1  -1   9      920.27     1004.46     20.86 o 
   2  -1   9      466.93      429.20     10.30 o 
   3  -1   9     1946.42     2012.25     17.53 o 
   4  -1   9     1027.09     1047.78      7.65 o 
   5  -1   9     1470.14     1512.21     11.05 o 
   6  -1   9     2621.08     2786.40     20.00 o 
   7  -1   9      794.71      803.53      8.86 o 
   8  -1   9      261.51      233.21      5.58 o 
   9  -1   9      253.77      257.45      4.17 o 
  10  -1   9       86.59       83.42      2.96 o 
  11  -1   9      100.23      110.28      4.12 o 
  12  -1   9       18.77       15.02      2.77 o 
 -12   0   9        2.43        3.79      4.34 o 
 -11   0   9        5.31        6.13      2.47 o 
 -10   0   9       20.93       25.47      2.58 o 
  -9   0   9        7.51        8.92      1.82 o 
  -8   0   9       15.93       11.76      1.34 o 
  -7   0   9      413.57      417.54      4.33 o 
  -6   0   9      716.87      715.87      7.05 o 
  -5   0   9      316.09      324.76      3.41 o 
  -4   0   9      158.81      162.01      2.02 o 
  -3   0   9       65.22       74.93      1.30 o 
  -2   0   9        9.35       15.24      0.77 o 
  -1   0   9      290.76      344.28      3.10 o 
   0   0   9      145.56      151.79      2.38 o 
   1   0   9     1218.53     1395.45     27.91 o 
   2   0   9      247.17      280.45      7.86 o 
   3   0   9      268.63      294.21      2.96 o 
   4   0   9        9.92        5.12      0.56 o 
   5   0   9       35.51       26.00      0.79 o 
   6   0   9        4.28       -1.13      1.13 o 
   7   0   9      193.94      184.13      2.53 o 
   8   0   9      338.71      308.51      3.95 o 
   9   0   9       72.73       62.13      3.05 o 
  10   0   9       79.11       80.96      2.87 o 
  11   0   9       64.99       67.94      4.47 o 
  12   0   9        3.57        5.62      2.58 o 
  13   0   9        0.69       -3.79      3.79 o 
 -12   1   9       81.87       90.50      6.50 o 
 -11   1   9       68.49       79.05      8.26 o 
 -10   1   9        2.04        4.26      2.39 o 
  -9   1   9       78.21       71.31      3.64 o 
  -8   1   9       88.86       84.39      2.34 o 
  -7   1   9       96.36       97.11      2.15 o 
  -6   1   9     1601.72     1635.58     13.45 o 
  -5   1   9     1061.01     1043.87      8.80 o 
  -4   1   9     1682.59     1659.00     13.39 o 
  -3   1   9     1241.23     1337.73      9.85 o 
  -2   1   9      254.54      232.60      2.03 o 
  -1   1   9     1354.93     1305.27     10.47 o 
   0   1   9      657.96      674.06      5.57 o 
   1   1   9      253.86      255.36      2.30 o 
   2   1   9      143.05      125.92      1.50 o 
   3   1   9      443.38      405.58      3.21 o 
   4   1   9      300.53      266.66      2.40 o 
   5   1   9       80.74       70.48      1.32 o 
   6   1   9       14.66       12.09      0.84 o 
   7   1   9      310.11      284.32      3.22 o 
   8   1   9      276.88      294.98      3.91 o 
   9   1   9      322.13      336.05      4.39 o 
  10   1   9      424.43      404.84      5.03 o 
  11   1   9      218.00      229.70      5.27 o 
  12   1   9      160.59      196.67      5.27 o 
  13   1   9        1.85        1.08      3.79 o 
 -11   2   9       47.61       42.41      3.39 o 
 -10   2   9        6.78        9.23      2.98 o 
  -9   2   9       10.08        9.03      2.39 o 
  -8   2   9       21.24       18.10      1.60 o 
  -7   2   9       19.77       20.59      1.51 o 
  -6   2   9      324.66      303.48      5.42 o 
  -5   2   9      165.63      176.85      2.49 o 
  -4   2   9       75.85       70.83      1.70 o 
  -3   2   9        5.85        3.27      0.87 o 
  -2   2   9      216.10      204.58      2.10 o 
  -1   2   9        0.01       -0.38      0.38 o 
   0   2   9       35.20       26.84      1.02 o 
   1   2   9       43.30       56.64      0.93 o 
   2   2   9       27.04       29.93      1.39 o 
   3   2   9     1054.40     1174.75      9.99 o 
   4   2   9      478.63      532.46      4.24 o 
   5   2   9      541.89      507.38      4.14 o 
   6   2   9        0.01       -0.15      0.79 o 
   7   2   9     1057.18      999.11      9.58 o 
   8   2   9       68.53       76.31      2.35 o 
   9   2   9        0.43        2.72      1.48 o 
  10   2   9       26.45       28.92      1.83 o 
  11   2   9        0.11       -1.88      1.88 o 
  12   2   9       28.56       32.81      2.97 o 
  13   2   9       18.95       13.82      4.34 o 
 -11   3   9      163.89      180.54      5.25 o 
 -10   3   9        1.18        1.07      2.58 o 
  -9   3   9       24.56       24.63      2.77 o 
  -8   3   9      301.26      285.43      6.35 o 
  -7   3   9      449.62      445.76      5.24 o 
  -6   3   9      766.70      798.99      7.24 o 
  -5   3   9      364.89      380.00      4.01 o 
  -4   3   9       62.29       62.76      1.78 o 
  -3   3   9     1257.06     1299.30     10.73 o 
  -2   3   9      979.01      947.60      7.94 o 
  -1   3   9      603.55      614.57      4.87 o 
   0   3   9     1120.69     1148.44      7.30 o 
   1   3   9     3817.06     3925.47     25.64 o 
   2   3   9     5606.03     5886.82     41.49 o 
   3   3   9     3762.46     3910.87     27.74 o 
   4   3   9      950.44      935.75      7.04 o 
   5   3   9      321.82      347.08      2.87 o 
   6   3   9       15.14       20.22      1.11 o 
   7   3   9      102.00      107.61      5.81 o 
   8   3   9      392.67      419.67      4.89 o 
   9   3   9      155.30      161.71      3.04 o 
  10   3   9       30.88       24.01      1.79 o 
  11   3   9        1.32        1.87      1.98 o 
  12   3   9       12.42       11.84      2.77 o 
  13   3   9       12.16       14.90      4.06 o 
 -11   4   9       12.98       10.59      2.93 o 
 -10   4   9       22.02       20.83      3.39 o 
  -9   4   9        0.31       -0.12      2.28 o 
  -8   4   9       71.43       54.30      3.73 o 
  -7   4   9       40.45       40.40      2.08 o 
  -6   4   9       69.77       60.93      2.27 o 
  -5   4   9      140.20      114.06      2.30 o 
  -4   4   9        0.55        0.28      1.08 o 
  -3   4   9       76.40       65.93      1.82 o 
  -2   4   9        7.32        7.81      0.97 o 
  -1   4   9        4.53        3.30      0.87 o 
   0   4   9        0.06       -0.07      0.73 o 
   1   4   9        6.02        8.41      1.08 o 
   2   4   9       32.92       23.41      0.75 o 
   3   4   9        9.78        2.09      0.61 o 
   4   4   9      177.46      193.08      1.93 o 
   5   4   9        9.89       14.91      0.75 o 
   6   4   9        0.78        0.23      0.78 o 
   7   4   9      673.74      639.96      5.24 o 
   8   4   9      105.94       89.42      2.42 o 
   9   4   9      161.13      145.30      3.04 o 
  10   4   9        0.78        0.78      1.82 o 
  11   4   9       59.20       48.34      2.50 o 
  12   4   9        1.04       -1.35      3.52 o 
  13   4   9       11.98        3.25      4.34 o 
 -10   5   9       26.91       26.80      3.16 o 
  -9   5   9       67.04       57.38      3.35 o 
  -8   5   9      194.91      206.90      4.17 o 
  -7   5   9      220.18      222.18      7.53 o 
  -6   5   9      283.12      294.56      6.21 o 
  -5   5   9      119.87      132.07      2.76 o 
  -4   5   9      263.46      297.95      3.52 o 
  -3   5   9      376.02      367.41      5.88 o 
  -2   5   9      698.65      668.04      5.51 o 
  -1   5   9      502.15      472.83      4.53 o 
   0   5   9        5.03        2.98      1.08 o 
   1   5   9      463.45      433.22      3.80 o 
   2   5   9     2191.64     2256.16     16.32 o 
   3   5   9      550.95      556.14      4.61 o 
   4   5   9      107.03      103.34      1.70 o 
   5   5   9      100.79       97.96      1.74 o 
   6   5   9      243.55      252.72      2.75 o 
   7   5   9       31.65       28.00      1.19 o 
   8   5   9      210.91      217.56      3.58 o 
   9   5   9      586.43      596.90      6.62 o 
  10   5   9      221.54      234.46      4.48 o 
  11   5   9      159.32      183.05      4.12 o 
  12   5   9      100.66       96.73      5.96 o 
  13   5   9      110.65      121.12      7.05 o 
  -9   6   9       84.90       99.11      9.35 o 
  -8   6   9        7.41        4.75      2.58 o 
  -7   6   9        5.63        0.91      1.93 o 
  -6   6   9        0.04       -3.02      3.02 o 
  -5   6   9       62.64       50.87      1.88 o 
  -4   6   9      139.94      127.53      2.47 o 
  -3   6   9        2.26        4.64      1.18 o 
  -2   6   9       44.34       39.86      1.59 o 
  -1   6   9      746.69      706.44      6.97 o 
   0   6   9      343.51      300.75      3.38 o 
   1   6   9        0.57       -0.07      0.90 o 
   2   6   9        4.78        4.45      0.91 o 
   3   6   9      333.06      363.00      3.45 o 
   4   6   9      551.07      520.90      4.50 o 
   5   6   9        1.64        4.01      0.97 o 
   6   6   9        9.44        4.98      1.04 o 
   7   6   9       26.09       20.37      1.19 o 
   8   6   9        1.05       -1.29      1.29 o 
   9   6   9       25.68       28.42      2.18 o 
  10   6   9        9.27        7.59      2.03 o 
  11   6   9       22.80       26.33      2.97 o 
  12   6   9       67.65       55.01      4.88 o 
  13   6   9       39.39       32.79      4.88 o 
  -9   7   9        0.87       -2.38      2.38 o 
  -8   7   9       84.92       78.97      3.37 o 
  -7   7   9      156.77      143.15      3.31 o 
  -6   7   9      273.08      234.12      3.91 o 
  -5   7   9      506.39      471.25      8.12 o 
  -4   7   9      506.22      468.99     12.15 o 
  -3   7   9      327.57      328.02      5.00 o 
  -2   7   9        5.09        2.04      1.37 o 
  -1   7   9       36.95       35.36      1.59 o 
   0   7   9       31.43       37.07      1.59 o 
   1   7   9       37.56       31.41      1.30 o 
   2   7   9       31.06       29.05      1.22 o 
   3   7   9      287.35      311.21      3.37 o 
   4   7   9      236.49      219.79      2.71 o 
   5   7   9      872.46      858.89      6.93 o 
   6   7   9     1035.77     1033.17      8.15 o 
   7   7   9      330.70      337.62      3.55 o 
   8   7   9      368.01      377.27      4.85 o 
   9   7   9      306.73      302.40      5.14 o 
  10   7   9      143.86      142.67      4.56 o 
  11   7   9      202.47      217.69      5.55 o 
  12   7   9       83.58       95.38      6.77 o 
  -8   8   9       41.16       52.83      2.92 o 
  -7   8   9        9.87        3.51      2.29 o 
  -6   8   9        0.61       -3.25      3.25 o 
  -5   8   9       13.53       12.22      2.58 o 
  -4   8   9       10.02        6.44      2.39 o 
  -3   8   9        2.98       -0.79      2.20 o 
  -2   8   9       21.76       16.96      1.98 o 
  -1   8   9       70.01       64.24      2.81 o 
   0   8   9      139.37      141.20      4.08 o 
   1   8   9       20.55       22.54      1.32 o 
   2   8   9       57.99       58.89      2.89 o 
   3   8   9        0.41       -1.04      1.04 o 
   4   8   9       22.21       20.67      1.30 o 
   5   8   9      352.73      339.06      3.57 o 
   6   8   9       32.68       29.36      1.91 o 
   7   8   9        2.68        3.03      1.33 o 
   8   8   9        0.71        0.13      2.03 o 
   9   8   9        0.36       -1.50      2.07 o 
  10   8   9       14.33       11.51      2.77 o 
  11   8   9       33.40       32.16      4.88 o 
  12   8   9        6.71        3.52      4.61 o 
  -7   9   9       43.71       40.34      3.35 o 
  -6   9   9       61.42       61.40      3.54 o 
  -5   9   9      178.88      172.47      4.98 o 
  -4   9   9      432.14      442.41     21.14 o 
  -3   9   9      633.57      671.03     10.25 o 
  -2   9   9      551.83      566.62      8.90 o 
  -1   9   9      806.27      788.47     11.30 o 
   0   9   9      962.26      943.90     10.79 o 
   1   9   9      579.03      577.13     10.56 o 
   2   9   9      617.83      585.03      6.81 o 
   3   9   9      636.69      647.83      7.04 o 
   4   9   9      600.82      611.77      6.50 o 
   5   9   9      554.98      539.62      6.60 o 
   6   9   9      509.50      523.42      6.70 o 
   7   9   9       14.33       11.14      1.53 o 
   8   9   9        1.27       -0.42      1.95 o 
   9   9   9        3.44        0.14      3.93 o 
  10   9   9        5.12        7.04      2.97 o 
  11   9   9       39.76       37.09      8.40 o 
  -6  10   9        4.64        0.89      2.85 o 
  -5  10   9        7.96       11.51      2.97 o 
  -4  10   9       38.38       41.43      3.16 o 
  -3  10   9       27.97       23.70      2.77 o 
  -2  10   9        1.60        0.70      2.71 o 
  -1  10   9       29.99       24.94      4.34 o 
   0  10   9        7.05        3.44      2.39 o 
   1  10   9      122.40      126.04      3.44 o 
   2  10   9       78.17       64.70      2.92 o 
   3  10   9       20.42       20.63      2.50 o 
   4  10   9       29.72       27.19      2.08 o 
   5  10   9       62.66       61.33      3.68 o 
   6  10   9       19.56       24.17      1.93 o 
   7  10   9        0.01        2.32      2.01 o 
   8  10   9       14.32        8.31      2.97 o 
   9  10   9       26.19       25.64      3.16 o 
  10  10   9       20.60       17.64      3.16 o 
  11  10   9        2.54       -0.81      3.07 o 
  -4  11   9      106.83      131.85      4.98 o 
  -3  11   9      191.18      233.52      6.03 o 
  -2  11   9      127.16      147.26      4.69 o 
  -1  11   9       92.52       82.99      4.20 o 
   0  11   9       38.98       37.04      3.05 o 
   1  11   9        5.14        1.53      1.97 o 
   2  11   9      131.54      137.90      3.79 o 
   3  11   9      342.19      346.14      5.47 o 
   4  11   9      228.37      239.31      4.53 o 
   5  11   9      247.32      241.20      6.27 o 
   6  11   9      237.97      250.27      5.75 o 
   7  11   9      130.98      143.57      4.09 o 
   8  11   9       50.86       57.35      3.82 o 
   9  11   9       24.09       21.65      3.43 o 
  10  11   9       16.68       19.97      5.69 o 
  -2  12   9        4.93        3.17      2.77 o 
  -1  12   9       42.27       39.35      3.35 o 
   0  12   9       53.08       56.68      3.43 o 
   1  12   9        2.87        0.20      2.12 o 
   2  12   9        0.45       -1.04      2.12 o 
   3  12   9       10.37        9.75      2.43 o 
   4  12   9        0.36       -0.95      2.00 o 
   5  12   9        9.40        9.46      4.06 o 
   6  12   9        2.23       -0.47      2.73 o 
   7  12   9        0.02        1.11      3.16 o 
   8  12   9       80.94       82.83      8.13 o 
   0  13   9       16.82       14.38      4.21 o 
   1  13   9       16.72       11.76      2.40 o 
   2  13   9       23.38       19.57      3.05 o 
   3  13   9       17.92       13.26      2.85 o 
   4  13   9       16.85       17.52      3.05 o 
   5  13   9       31.10       29.81      3.24 o 
   6  13   9        4.65        5.42      4.88 o 
  -6 -12  10       43.85       47.80      3.24 o 
  -5 -12  10      104.03      109.00      5.96 o 
  -4 -12  10       62.63       60.00      2.40 o 
  -3 -12  10       48.55       49.32      2.58 o 
  -2 -12  10       63.25       56.34      2.65 o 
  -1 -12  10       11.92       12.35      2.11 o 
   0 -12  10       19.76       22.14      2.27 o 
   1 -12  10       16.54       18.32      2.23 o 
  -8 -11  10        3.60        4.57      2.77 o 
  -7 -11  10       24.76       26.19      2.77 o 
  -6 -11  10        5.87        3.59      2.06 o 
  -5 -11  10        5.76        7.06      2.02 o 
  -4 -11  10        9.63        4.13      1.74 o 
  -3 -11  10        2.74        2.10      1.67 o 
  -2 -11  10        0.79        0.06      1.86 o 
  -1 -11  10        9.50        7.25      1.86 o 
   0 -11  10        0.45        0.65      1.82 o 
   1 -11  10       19.22       18.66      3.01 o 
   2 -11  10       84.36       77.69      6.50 o 
   3 -11  10        2.05        4.36      2.58 o 
   4 -11  10        0.12        3.97      2.58 o 
  -9 -10  10        3.67        2.34      2.58 o 
  -8 -10  10        9.76        7.05      2.58 o 
  -7 -10  10       52.87       48.80      2.55 o 
  -6 -10  10      237.34      240.79      4.59 o 
  -5 -10  10      267.97      274.56      4.69 o 
  -4 -10  10      251.55      256.79      4.43 o 
  -3 -10  10       59.63       58.54      2.70 o 
  -2 -10  10       56.61       58.01      2.09 o 
  -1 -10  10      174.01      172.50      3.15 o 
   0 -10  10      116.42      115.44      2.74 o 
   1 -10  10      253.00      262.51      4.59 o 
   2 -10  10      255.06      272.33      4.64 o 
   3 -10  10      143.17      142.66      4.22 o 
   4 -10  10      153.58      155.63      4.50 o 
   5 -10  10       70.77       74.83      3.92 o 
 -10  -9  10        1.33       -1.22      2.68 o 
  -9  -9  10       11.32        8.43      2.66 o 
  -8  -9  10       59.94       46.49      2.54 o 
  -7  -9  10       53.13       39.15      2.34 o 
  -6  -9  10       39.89       52.44      3.36 o 
  -5  -9  10       63.87       62.43      2.97 o 
  -4  -9  10       11.19        9.84      1.48 o 
  -3  -9  10       39.17       36.61      1.72 o 
  -2  -9  10       70.49       62.87      2.17 o 
  -1  -9  10      121.71      119.61      2.32 o 
   0  -9  10       97.56      103.14      2.59 o 
   1  -9  10        5.95        1.39      1.66 o 
   2  -9  10      198.54      187.97      3.65 o 
   3  -9  10       98.58      107.42      3.02 o 
   4  -9  10        0.10       -0.27      1.72 o 
   5  -9  10       13.43        9.22      3.39 o 
   6  -9  10        0.40       -2.02      2.39 o 
   7  -9  10        2.82        4.20      2.68 o 
 -11  -8  10       35.70       31.70      3.35 o 
 -10  -8  10       82.46       94.32      6.37 o 
  -9  -8  10       11.19       10.47      2.58 o 
  -8  -8  10       12.11        8.80      2.13 o 
  -7  -8  10       10.91        1.17      2.51 o 
  -6  -8  10        0.88        0.37      1.45 o 
  -5  -8  10       66.23       68.21      2.33 o 
  -4  -8  10      312.93      317.08      3.96 o 
  -3  -8  10      347.42      355.10      4.27 o 
  -2  -8  10      271.94      262.96      3.45 o 
  -1  -8  10      480.93      493.64      5.25 o 
   0  -8  10      369.05      375.99      4.30 o 
   1  -8  10      645.03      633.78      7.46 o 
   2  -8  10      395.72      361.93      5.47 o 
   3  -8  10      124.12      115.47      3.14 o 
   4  -8  10      159.85      173.13      3.44 o 
   5  -8  10      163.19      188.48      3.75 o 
   6  -8  10       75.65       76.74      2.96 o 
   7  -8  10       41.27       38.17      2.85 o 
   8  -8  10      116.94      140.24      4.79 o 
 -11  -7  10        7.59       11.65      4.06 o 
 -10  -7  10       56.46       58.26      3.35 o 
  -9  -7  10      234.78      249.71      4.79 o 
  -8  -7  10       48.02       35.29      2.29 o 
  -7  -7  10        1.57       -1.45      1.45 o 
  -6  -7  10        1.77       -1.39      1.39 o 
  -5  -7  10       45.94       38.18      1.66 o 
  -4  -7  10       79.31       64.19      2.13 o 
  -3  -7  10        0.23       -1.18      1.18 o 
  -2  -7  10      173.02      172.03      2.61 o 
  -1  -7  10      147.62      142.53      2.30 o 
   0  -7  10       37.19       35.10      1.32 o 
   1  -7  10       77.40       80.59      2.35 o 
   2  -7  10        1.17       -0.54      1.41 o 
   3  -7  10       54.91       39.12      1.75 o 
   4  -7  10        0.06       -1.32      1.45 o 
   5  -7  10        3.12       -0.26      1.51 o 
   6  -7  10        0.05       -1.72      1.72 o 
   7  -7  10       25.18       31.37      2.86 o 
   8  -7  10        7.87        5.15      2.49 o 
   9  -7  10       30.86       39.03      3.07 o 
 -11  -6  10       24.12       29.26      4.34 o 
 -10  -6  10      157.93      194.82      7.59 o 
  -9  -6  10      439.45      440.21     11.02 o 
  -8  -6  10      354.31      347.27      5.37 o 
  -7  -6  10      539.27      542.82      5.99 o 
  -6  -6  10      211.83      215.37      3.25 o 
  -5  -6  10      443.83      436.34      4.88 o 
  -4  -6  10     1124.66     1099.61     10.16 o 
  -3  -6  10      295.05      282.63      3.39 o 
  -2  -6  10       29.16       19.93      1.01 o 
  -1  -6  10      318.42      309.96      3.03 o 
   0  -6  10       31.11       22.36      0.92 o 
   1  -6  10       74.31       67.56      1.76 o 
   2  -6  10      682.81      655.80      7.25 o 
   3  -6  10        3.74        3.34      1.25 o 
   4  -6  10      138.20      152.65      2.82 o 
   5  -6  10      500.50      503.92      6.15 o 
   6  -6  10      470.50      492.38      6.20 o 
   7  -6  10      349.21      354.99      5.16 o 
   8  -6  10      148.35      153.91      3.65 o 
   9  -6  10       67.82       74.47      3.92 o 
 -12  -5  10        0.53        8.67      4.34 o 
 -11  -5  10        0.10        1.63      3.79 o 
 -10  -5  10        1.54        1.63      3.79 o 
  -9  -5  10      178.73      167.99      4.69 o 
  -8  -5  10       53.38       55.54      2.38 o 
  -7  -5  10       13.75       13.18      1.52 o 
  -6  -5  10        6.86        6.25      1.34 o 
  -5  -5  10      275.41      269.55      3.42 o 
  -4  -5  10        3.57        3.45      0.94 o 
  -3  -5  10      506.77      502.22      4.53 o 
  -2  -5  10      265.36      252.19      2.64 o 
  -1  -5  10       12.03        8.20      0.77 o 
   0  -5  10       24.97       21.24      0.85 o 
   1  -5  10       20.34       18.70      0.91 o 
   2  -5  10      155.08      152.67      2.03 o 
   3  -5  10      112.30       97.72      2.58 o 
   4  -5  10      105.46       92.53      2.19 o 
   5  -5  10        3.24       -0.72      1.25 o 
   6  -5  10        3.04       -1.41      1.41 o 
   7  -5  10        0.27       -1.56      1.56 o 
   8  -5  10        0.96       -1.72      1.72 o 
   9  -5  10        7.92       11.65      2.58 o 
  10  -5  10        9.98       13.55      3.66 o 
 -12  -4  10       35.31       38.75      4.61 o 
 -11  -4  10       90.49       99.44      5.96 o 
 -10  -4  10      186.86      158.51      6.50 o 
  -9  -4  10      281.40      268.73      6.23 o 
  -8  -4  10      238.97      247.34      5.27 o 
  -7  -4  10      144.08      146.04      3.89 o 
  -6  -4  10       93.92       90.94      1.91 o 
  -5  -4  10       74.63       81.44      2.06 o 
  -4  -4  10      567.44      571.24      5.02 o 
  -3  -4  10     1001.59     1020.68      8.35 o 
  -2  -4  10     1129.97     1152.12      9.14 o 
  -1  -4  10     2205.43     2201.62     16.87 o 
   0  -4  10     2217.29     2281.72     17.47 o 
   1  -4  10      225.94      218.80      2.30 o 
   2  -4  10       84.55       86.50      1.35 o 
   3  -4  10      210.44      181.78      2.17 o 
   4  -4  10      461.37      447.60      4.44 o 
   5  -4  10      189.76      189.70      2.97 o 
   6  -4  10      291.63      315.12      4.27 o 
   7  -4  10      147.06      147.31      3.02 o 
   8  -4  10       71.21       62.54      3.08 o 
   9  -4  10       41.69       38.18      2.19 o 
  10  -4  10      116.74      114.87      4.31 o 
  11  -4  10      154.61      188.88      5.36 o 
 -12  -3  10        1.65        1.35      4.34 o 
 -11  -3  10        0.00       -2.71      3.52 o 
 -10  -3  10       10.40        1.63      3.52 o 
  -9  -3  10        0.90       -0.95      2.30 o 
  -8  -3  10        2.61       -0.04      1.59 o 
  -7  -3  10       15.76       14.17      1.70 o 
  -6  -3  10        8.33        6.31      1.08 o 
  -5  -3  10      147.66      136.97      2.89 o 
  -4  -3  10       12.92       10.86      1.15 o 
  -3  -3  10      149.29      153.09      1.94 o 
  -2  -3  10      237.20      257.83      2.39 o 
  -1  -3  10      659.19      676.57      5.06 o 
   0  -3  10       99.18       83.61      1.36 o 
   1  -3  10       51.31       46.61      3.79 o 
   2  -3  10       11.00       11.38      1.08 o 
   3  -3  10      250.59      241.11      2.44 o 
   4  -3  10       84.54      112.07      1.76 o 
   5  -3  10       41.12       28.39      2.41 o 
   6  -3  10        3.62        8.05      1.30 o 
   7  -3  10      105.14       87.02      2.55 o 
   8  -3  10        4.89        1.72      1.56 o 
   9  -3  10        0.09        0.66      1.66 o 
  10  -3  10        3.29        1.84      4.47 o 
  11  -3  10        1.06        2.30      2.49 o 
 -12  -2  10       45.31       52.84      4.88 o 
 -11  -2  10       28.76       23.84      4.06 o 
 -10  -2  10       85.36       77.77      5.42 o 
  -9  -2  10       12.06       11.30      3.12 o 
  -8  -2  10        2.51       -1.81      1.83 o 
  -7  -2  10       22.93       17.84      1.41 o 
  -6  -2  10       20.77       19.84      1.21 o 
  -5  -2  10       33.12       41.74      1.39 o 
  -4  -2  10        2.25        2.66      0.90 o 
  -3  -2  10       43.67       37.43      1.20 o 
  -2  -2  10      167.82      170.33      1.93 o 
  -1  -2  10      824.26      849.35      6.89 o 
   0  -2  10      758.59      813.97     17.61 o 
   1  -2  10      952.77     1062.98     22.22 o 
   2  -2  10     1361.16     1440.97     29.26 o 
   3  -2  10      692.71      721.68      7.75 o 
   4  -2  10     1307.29     1260.40     13.23 o 
   5  -2  10     2459.61     2410.06     17.85 o 
   6  -2  10     1218.50     1280.02     13.30 o 
   7  -2  10      551.46      513.53      6.63 o 
   8  -2  10      362.58      327.88      4.64 o 
   9  -2  10       84.73       84.28      3.00 o 
  10  -2  10       54.34       52.30      2.49 o 
  11  -2  10       13.47       12.72      2.58 o 
  12  -2  10        1.39       -1.49      5.55 o 
 -12  -1  10       74.01       83.19      6.77 o 
 -11  -1  10       43.73       43.90      4.61 o 
 -10  -1  10        2.28        0.81      3.52 o 
  -9  -1  10        2.33       -1.44      1.82 o 
  -8  -1  10        3.08        0.25      1.59 o 
  -7  -1  10       20.49       12.64      1.34 o 
  -6  -1  10      106.57       89.24      1.90 o 
  -5  -1  10       39.04       44.79      1.88 o 
  -4  -1  10      105.70      101.91      1.86 o 
  -3  -1  10        0.99        3.59      0.82 o 
  -2  -1  10       34.96       39.08      1.16 o 
  -1  -1  10      451.67      507.53      4.30 o 
   0  -1  10     1260.00     1424.45     28.72 o 
   1  -1  10      559.61      608.31     13.82 o 
   2  -1  10       62.55       63.41      4.34 o 
   3  -1  10      115.96      126.00      5.69 o 
   4  -1  10        2.22        0.59      0.50 o 
   5  -1  10      273.51      241.15      3.27 o 
   6  -1  10      183.53      161.53      4.69 o 
   7  -1  10       29.69       24.08      1.45 o 
   8  -1  10       72.62       62.48      2.45 o 
   9  -1  10        6.65        4.61      1.72 o 
  10  -1  10        3.41        3.31      1.77 o 
  11  -1  10        0.09       -1.04      2.39 o 
  12  -1  10        0.02       -2.39      2.58 o 
 -12   0  10        4.39        5.96      4.06 o 
 -11   0  10       46.76       41.19      4.88 o 
 -10   0  10      132.55      139.00      6.77 o 
  -9   0  10      342.43      346.95     11.92 o 
  -8   0  10      663.12      641.13      7.55 o 
  -7   0  10      805.29      801.80      7.24 o 
  -6   0  10      173.80      171.79      2.93 o 
  -5   0  10      555.41      539.94      5.02 o 
  -4   0  10      144.31      135.49      1.95 o 
  -3   0  10      105.98       94.52      1.70 o 
  -2   0  10     1197.11     1211.75      9.82 o 
  -1   0  10     1528.89     1566.09     12.42 o 
   0   0  10     2310.06     2488.21     19.43 o 
   1   0  10     1234.11     1325.27     26.83 o 
   2   0  10     3481.21     3674.24     70.45 o 
   3   0  10     1146.06     1183.06     10.57 o 
   4   0  10      280.81      225.16      2.09 o 
   5   0  10      183.59      188.88      1.97 o 
   6   0  10       49.73       42.24      1.28 o 
   7   0  10      495.26      432.42      4.80 o 
   8   0  10     1012.25     1077.60     10.38 o 
   9   0  10      535.53      566.20      6.99 o 
  10   0  10      353.44      383.97      5.52 o 
  11   0  10      233.72      244.88      5.69 o 
  12   0  10       18.56       14.43      2.77 o 
 -11   1  10        3.19        3.79      4.34 o 
 -10   1  10        4.79        3.79      3.52 o 
  -9   1  10       43.69       49.26      2.85 o 
  -8   1  10       21.01       15.17      1.56 o 
  -7   1  10      399.39      377.74      4.16 o 
  -6   1  10      273.61      255.66      3.16 o 
  -5   1  10       30.00       16.34      1.21 o 
  -4   1  10        2.15       -0.31      0.92 o 
  -3   1  10       86.69       95.07      1.49 o 
  -2   1  10      145.49      161.45      2.06 o 
  -1   1  10      439.68      481.00      4.27 o 
   0   1  10      569.14      592.50      4.99 o 
   1   1  10      506.29      618.63      5.17 o 
   2   1  10      184.64      192.53      1.94 o 
   3   1  10      135.96      150.44      1.93 o 
   4   1  10       22.90       21.77      0.83 o 
   5   1  10       18.40       24.41      0.79 o 
   6   1  10       89.77       75.13      1.67 o 
   7   1  10       91.44       56.78      2.00 o 
   8   1  10      236.28      241.54      4.39 o 
   9   1  10       26.91       26.03      1.74 o 
  10   1  10       18.74       15.36      1.75 o 
  11   1  10       37.22       44.11      2.97 o 
  12   1  10       21.66       25.93      2.87 o 
 -11   2  10        0.54       -2.98      4.06 o 
 -10   2  10       45.13       48.23      4.88 o 
  -9   2  10      109.02      108.32      4.12 o 
  -8   2  10      357.25      322.04      4.26 o 
  -7   2  10      822.31      812.99      9.65 o 
  -6   2  10      414.62      398.05      4.22 o 
  -5   2  10     1445.12     1479.79     12.26 o 
  -4   2  10     3330.14     3415.05     26.93 o 
  -3   2  10      409.50      435.55      4.14 o 
  -2   2  10     2354.27     2303.30     18.34 o 
  -1   2  10     1562.84     1624.59     13.06 o 
   0   2  10      583.36      652.09      4.99 o 
   1   2  10     1322.18     1316.35      9.59 o 
   2   2  10     1028.80     1089.04      8.86 o 
   3   2  10      261.46      261.99      2.62 o 
   4   2  10       39.05       30.92      1.49 o 
   5   2  10        3.77        5.75      0.76 o 
   6   2  10      146.13      138.24      2.10 o 
   7   2  10      287.50      268.45      3.55 o 
   8   2  10      106.33      113.10      2.52 o 
   9   2  10       39.32       40.51      1.82 o 
  10   2  10      186.82      193.29      3.45 o 
  11   2  10       93.63      109.50      3.54 o 
  12   2  10        6.27        4.61      2.68 o 
 -11   3  10       41.49       33.87      4.88 o 
 -10   3  10        0.38       -1.90      3.79 o 
  -9   3  10        0.80        1.09      3.66 o 
  -8   3  10       27.17       27.27      2.47 o 
  -7   3  10       65.95       58.10      2.25 o 
  -6   3  10       15.16       14.69      1.51 o 
  -5   3  10      402.31      395.96      4.15 o 
  -4   3  10      732.84      634.66      6.21 o 
  -3   3  10        0.12        4.52      1.03 o 
  -2   3  10      267.11      271.23      3.20 o 
  -1   3  10        7.79        7.67      0.78 o 
   0   3  10        7.29        7.56      0.69 o 
   1   3  10      371.59      336.06      2.94 o 
   2   3  10       91.77      106.89      1.72 o 
   3   3  10        9.06        9.77      1.01 o 
   4   3  10       32.96       36.02      1.29 o 
   5   3  10      144.61      143.06      1.89 o 
   6   3  10      219.90      187.44      2.47 o 
   7   3  10       70.93       69.19      2.24 o 
   8   3  10       45.37       38.40      1.70 o 
   9   3  10       35.70       25.83      1.68 o 
  10   3  10       35.65       30.89      1.93 o 
  11   3  10       30.84       22.88      2.24 o 
  12   3  10       16.63       13.75      2.77 o 
  13   3  10        8.18        0.54      3.79 o 
 -10   4  10      160.54      174.50      7.59 o 
  -9   4  10      178.60      180.20      5.05 o 
  -8   4  10      132.18      132.83      4.34 o 
  -7   4  10      109.97      108.62      3.63 o 
  -6   4  10       92.04       82.75      2.49 o 
  -5   4  10      216.37      228.09      3.07 o 
  -4   4  10      324.94      361.31      3.93 o 
  -3   4  10      292.89      291.00      3.30 o 
  -2   4  10       67.51       61.09      1.75 o 
  -1   4  10     1416.41     1481.90     10.98 o 
   0   4  10     1223.23     1266.48      9.49 o 
   1   4  10     3505.61     3530.72     31.15 o 
   2   4  10     1929.59     2011.09     13.42 o 
   3   4  10      448.42      437.80      3.76 o 
   4   4  10      632.23      628.12      4.69 o 
   5   4  10      581.97      599.72      4.92 o 
   6   4  10        8.56        5.10      1.07 o 
   7   4  10       59.46       60.99      2.25 o 
   8   4  10      241.14      262.21      3.80 o 
   9   4  10      223.03      212.46      3.50 o 
  10   4  10      774.13      747.84      9.35 o 
  11   4  10      137.52      141.92      3.85 o 
  12   4  10        7.09        8.42      3.39 o 
 -10   5  10       24.44       31.16      5.15 o 
  -9   5  10       25.51       24.93      4.34 o 
  -8   5  10       16.42       17.02      2.73 o 
  -7   5  10        4.17       -1.39      1.86 o 
  -6   5  10        2.59       -2.25      2.45 o 
  -5   5  10        7.27        5.27      2.07 o 
  -4   5  10        3.13        1.92      1.20 o 
  -3   5  10      294.92      302.39      3.49 o 
  -2   5  10       66.38       65.64      2.15 o 
  -1   5  10       91.87       91.80      2.05 o 
   0   5  10      723.83      667.15      5.99 o 
   1   5  10       67.41       57.27      1.47 o 
   2   5  10      200.37      178.13      2.16 o 
   3   5  10      503.74      498.46      4.21 o 
   4   5  10       40.39       34.14      1.28 o 
   5   5  10        1.21        0.86      0.84 o 
   6   5  10        0.61       -1.07      1.07 o 
   7   5  10        0.01       -1.37      1.37 o 
   8   5  10      102.73       98.97      2.58 o 
   9   5  10        9.46       10.25      1.68 o 
  10   5  10      133.37      140.59      3.85 o 
  11   5  10       26.15       19.58      2.29 o 
  12   5  10        0.30       -0.54      4.06 o 
  -9   6  10       63.87       49.86      5.42 o 
  -8   6  10       54.81       40.44      5.96 o 
  -7   6  10      204.15      208.36      4.42 o 
  -6   6  10      215.67      207.47      5.39 o 
  -5   6  10      751.71      743.15      7.50 o 
  -4   6  10      860.78      872.98      9.61 o 
  -3   6  10       32.05       39.24      1.42 o 
  -2   6  10        6.21        5.07      1.18 o 
  -1   6  10       85.06       95.14      2.14 o 
   0   6  10      285.68      287.92      3.34 o 
   1   6  10      335.28      333.80      3.26 o 
   2   6  10       38.69       27.89      1.13 o 
   3   6  10        3.07       -0.76      0.94 o 
   4   6  10     1460.44     1470.75     11.25 o 
   5   6  10     1393.27     1388.17     10.49 o 
   6   6  10      291.00      288.91      3.45 o 
   7   6  10      350.33      353.32      3.99 o 
   8   6  10      496.53      492.10      5.76 o 
   9   6  10      511.72      519.84      7.11 o 
  10   6  10      562.62      572.99      7.80 o 
  11   6  10       56.58       51.54      2.76 o 
  12   6  10        7.31        7.59      4.34 o 
  -8   7  10        0.03        2.71      2.87 o 
  -7   7  10       42.91       36.21      2.20 o 
  -6   7  10      136.01      133.91      3.54 o 
  -5   7  10       14.95       12.19      1.84 o 
  -4   7  10       75.63       70.21      3.01 o 
  -3   7  10       43.26       33.06      1.80 o 
  -2   7  10        0.11       -1.47      1.47 o 
  -1   7  10        0.46        0.61      1.23 o 
   0   7  10       43.29       40.53      2.08 o 
   1   7  10        0.18       -0.41      1.05 o 
   2   7  10      207.94      207.13      2.62 o 
   3   7  10       52.63       47.16      1.36 o 
   4   7  10        2.61        1.50      1.05 o 
   5   7  10        5.21        4.49      1.13 o 
   6   7  10       32.18       25.30      1.46 o 
   7   7  10        5.86        2.81      1.64 o 
   8   7  10        6.52        2.83      2.02 o 
   9   7  10        0.24       -1.98      1.98 o 
  10   7  10       34.63       29.13      2.50 o 
  11   7  10       17.40       17.14      3.07 o 
  12   7  10        3.31       -3.52      4.34 o 
  -7   8  10       62.61       63.89      3.91 o 
  -6   8  10      164.45      178.28      4.22 o 
  -5   8  10      297.43      295.62      5.17 o 
  -4   8  10      639.47      653.09     12.60 o 
  -3   8  10      299.18      314.42      6.01 o 
  -2   8  10      329.39      313.17      4.89 o 
  -1   8  10      185.47      149.03      3.48 o 
   0   8  10      235.89      234.66      4.00 o 
   1   8  10      856.03      848.69      7.68 o 
   2   8  10      469.72      434.50      4.19 o 
   3   8  10      459.25      443.65      3.90 o 
   4   8  10      558.65      581.01      5.20 o 
   5   8  10      141.25      133.01      2.56 o 
   6   8  10       55.58       47.08      2.23 o 
   7   8  10        5.77        0.65      1.93 o 
   8   8  10       36.51       30.01      2.89 o 
   9   8  10        7.19        7.49      2.26 o 
  10   8  10       18.06       22.63      3.16 o 
  11   8  10       14.93       17.69      3.16 o 
  -6   9  10       17.89       15.03      5.01 o 
  -5   9  10        2.61        2.00      2.47 o 
  -4   9  10       34.98       24.26      4.06 o 
  -3   9  10        9.31        8.07      2.47 o 
  -2   9  10       34.03       25.62      4.06 o 
  -1   9  10       64.64       48.79      2.77 o 
   0   9  10      178.65      168.08      3.64 o 
   1   9  10      798.41      827.91      8.36 o 
   2   9  10       68.77       56.48      2.06 o 
   3   9  10       43.89       38.46      1.66 o 
   4   9  10       72.66       68.97      2.21 o 
   5   9  10       36.25       33.90      1.92 o 
   6   9  10       12.04        9.46      1.75 o 
   7   9  10      122.04      107.01      3.68 o 
   8   9  10        8.40        7.07      3.66 o 
   9   9  10       17.72       13.55      4.47 o 
  10   9  10       26.45       21.69      3.16 o 
  11   9  10        5.00        3.25      3.07 o 
  -5  10  10       65.69       63.41      5.42 o 
  -4  10  10      109.31      123.19      4.61 o 
  -3  10  10      288.19      300.14      6.32 o 
  -2  10  10      272.16      263.68     14.90 o 
  -1  10  10      136.80      135.09      5.28 o 
   0  10  10       42.29       40.05      4.74 o 
   1  10  10      336.09      337.35      5.26 o 
   2  10  10      277.61      276.84      4.67 o 
   3  10  10      194.14      208.50      4.11 o 
   4  10  10      298.84      309.23      5.30 o 
   5  10  10      306.76      328.04      5.58 o 
   6  10  10      428.86      435.19      8.37 o 
   7  10  10      218.00      216.44      5.79 o 
   8  10  10      126.09      124.33      4.94 o 
   9  10  10       69.01       57.54      5.28 o 
  10  10  10       73.32       69.63      6.77 o 
  -3  11  10        1.42       -0.54      4.06 o 
  -2  11  10        5.68        1.69      2.54 o 
  -1  11  10        2.03        3.32      2.58 o 
   0  11  10       31.33       37.77      3.05 o 
   1  11  10        8.75        7.63      2.00 o 
   2  11  10       65.69       63.46      2.82 o 
   3  11  10      125.93      112.11      7.86 o 
   4  11  10       16.03        9.29      3.39 o 
   5  11  10       17.32       16.87      2.38 o 
   6  11  10        5.38        7.91      3.16 o 
   7  11  10        4.25        3.91      3.05 o 
   8  11  10        2.12       -1.28      3.12 o 
   9  11  10        4.19        4.20      3.39 o 
  -1  12  10       35.38       31.70      4.88 o 
   0  12  10       73.84       89.03      4.69 o 
   1  12  10      129.64      134.53      5.07 o 
   2  12  10       95.95       80.69      5.28 o 
   3  12  10       54.06       51.07      3.35 o 
   4  12  10      113.04      114.62      6.77 o 
   5  12  10      153.61      156.89      7.32 o 
   6  12  10      196.27      207.08      6.10 o 
   7  12  10       28.71       23.39      3.63 o 
   3  13  10        5.12        4.88      4.34 o 
   4  13  10       11.72        9.48      4.34 o 
  -5 -12  11        0.00       -1.37      1.87 o 
  -4 -12  11        0.02       -0.23      1.81 o 
  -3 -12  11       25.02       21.15      2.27 o 
  -2 -12  11       51.92       52.55      2.54 o 
  -1 -12  11        4.23        3.75      2.11 o 
   0 -12  11       14.56       22.20      2.27 o 
  -7 -11  11       24.92       24.76      2.97 o 
  -6 -11  11       17.05       14.14      2.18 o 
  -5 -11  11       92.70       99.79      3.44 o 
  -4 -11  11      121.62      135.57      3.65 o 
  -3 -11  11       74.27       75.42      2.77 o 
  -2 -11  11       74.00       71.61      3.12 o 
  -1 -11  11      166.18      172.67      3.79 o 
   0 -11  11      183.30      174.73      6.50 o 
   1 -11  11      119.71      128.57      3.49 o 
   2 -11  11       42.67       42.40      2.97 o 
   3 -11  11       18.85       21.12      2.77 o 
  -8 -10  11        2.43       -2.58      2.58 o 
  -7 -10  11        0.70       -1.04      1.97 o 
  -6 -10  11        5.03        3.53      1.95 o 
  -5 -10  11       12.91       15.62      2.02 o 
  -4 -10  11        5.33        7.30      1.91 o 
  -3 -10  11       19.74       15.65      1.65 o 
  -2 -10  11       12.32       12.02      1.47 o 
  -1 -10  11       11.96       13.61      1.62 o 
   0 -10  11        0.91       -0.20      1.48 o 
   1 -10  11       21.93       21.33      1.68 o 
   2 -10  11        7.25        4.03      1.82 o 
   3 -10  11       36.48       37.82      2.68 o 
   4 -10  11       49.12       53.38      3.07 o 
   5 -10  11        2.54        0.53      3.93 o 
  -9  -9  11       71.20       75.46      4.61 o 
  -8  -9  11      140.14      139.12      3.79 o 
  -7  -9  11       51.18       49.67      2.49 o 
  -6  -9  11       38.51       35.13      2.18 o 
  -5  -9  11      277.16      294.25      4.46 o 
  -4  -9  11      328.85      341.72      4.37 o 
  -3  -9  11       98.63       95.60      2.54 o 
  -2  -9  11      137.61      139.80      2.70 o 
  -1  -9  11      178.51      172.44      2.66 o 
   0  -9  11      133.15      131.10      2.67 o 
   1  -9  11       79.56       92.08      2.43 o 
   2  -9  11      197.34      205.10      3.80 o 
   3  -9  11      181.21      168.90      3.60 o 
   4  -9  11       66.51       62.21      3.49 o 
   5  -9  11       20.41       17.50      2.71 o 
   6  -9  11       47.89       46.06      2.98 o 
 -10  -8  11       26.42       27.15      3.05 o 
  -9  -8  11       22.57       16.40      2.77 o 
  -8  -8  11        7.23        2.75      2.02 o 
  -7  -8  11        3.03        1.80      2.13 o 
  -6  -8  11       76.71       77.23      2.57 o 
  -5  -8  11       38.21       31.04      2.19 o 
  -4  -8  11        0.49       -0.34      1.37 o 
  -3  -8  11       59.70       66.08      2.17 o 
  -2  -8  11      102.84       97.87      2.62 o 
  -1  -8  11       15.27       14.60      1.34 o 
   0  -8  11        0.00       -0.23      1.10 o 
   1  -8  11        0.11       -0.21      1.21 o 
   2  -8  11       25.54       30.00      1.77 o 
   3  -8  11      114.33      117.49      2.92 o 
   4  -8  11       41.21       35.53      2.03 o 
   5  -8  11        3.66        1.95      1.82 o 
   6  -8  11       40.06       44.05      2.29 o 
   7  -8  11       19.45       20.35      6.23 o 
 -11  -7  11       21.07       22.49      4.34 o 
 -10  -7  11       18.63       13.82      3.79 o 
  -9  -7  11      151.30      172.07      4.16 o 
  -8  -7  11      260.19      286.03      4.90 o 
  -7  -7  11       57.99       46.23      2.29 o 
  -6  -7  11        3.02        1.47      1.45 o 
  -5  -7  11       20.25       13.50      1.45 o 
  -4  -7  11        1.18       -0.27      1.27 o 
  -3  -7  11       21.28       15.06      1.32 o 
  -2  -7  11       67.72       67.78      2.00 o 
  -1  -7  11      111.42      112.96      2.17 o 
   0  -7  11      757.80      790.14      7.48 o 
   1  -7  11      975.77      977.47      9.04 o 
   2  -7  11      187.25      176.08      3.13 o 
   3  -7  11      429.57      435.63      5.53 o 
   4  -7  11      155.19      167.25      3.18 o 
   5  -7  11       99.69      114.27      2.97 o 
   6  -7  11      207.20      212.61      3.96 o 
   7  -7  11      210.43      224.61      4.22 o 
   8  -7  11      130.32      144.32      4.60 o 
 -11  -6  11        6.45        6.50      4.34 o 
 -10  -6  11       58.01       51.21      4.61 o 
  -9  -6  11       51.37       47.29      3.07 o 
  -8  -6  11        0.33       -1.86      1.86 o 
  -7  -6  11        1.26       -1.48      1.48 o 
  -6  -6  11       61.01       52.38      2.15 o 
  -5  -6  11      222.75      200.68      3.08 o 
  -4  -6  11      217.68      229.10      3.15 o 
  -3  -6  11      127.48      127.57      2.33 o 
  -2  -6  11       10.50        6.95      1.04 o 
  -1  -6  11       74.65       76.42      1.76 o 
   0  -6  11      514.23      530.64      7.35 o 
   1  -6  11      138.45      123.38      1.86 o 
   2  -6  11       90.85       77.87      3.23 o 
   3  -6  11       30.70       23.62      1.41 o 
   4  -6  11       20.32       13.89      1.87 o 
   5  -6  11       40.04       26.97      1.88 o 
   6  -6  11        6.30        3.61      1.66 o 
   7  -6  11       13.47        9.21      1.88 o 
   8  -6  11       49.81       47.56      2.40 o 
   9  -6  11       13.43        8.54      2.68 o 
 -11  -5  11      105.08      102.69      6.23 o 
 -10  -5  11       62.80       56.36      4.61 o 
  -9  -5  11       88.18       96.43      4.20 o 
  -8  -5  11      508.76      519.33     15.85 o 
  -7  -5  11      533.38      528.47      5.86 o 
  -6  -5  11      666.66      671.19      6.87 o 
  -5  -5  11      647.63      665.59      6.67 o 
  -4  -5  11      435.02      442.01      4.71 o 
  -3  -5  11     1387.76     1392.87     12.46 o 
  -2  -5  11     1088.99     1109.94      9.99 o 
  -1  -5  11       85.22       81.70      1.48 o 
   0  -5  11      261.67      259.88      2.54 o 
   1  -5  11     1255.70     1281.18     10.03 o 
   2  -5  11       13.88       11.28      1.10 o 
   3  -5  11       14.01        9.55      1.10 o 
   4  -5  11      229.77      231.34      3.29 o 
   5  -5  11       57.58       49.36      2.61 o 
   6  -5  11      414.82      404.07      5.27 o 
   7  -5  11      252.67      261.97      4.17 o 
   8  -5  11      151.37      162.23      3.60 o 
   9  -5  11      152.99      172.41      6.10 o 
  10  -5  11       48.10       51.35      3.26 o 
 -11  -4  11       14.80       16.80      4.34 o 
 -10  -4  11       44.37       36.85      4.06 o 
  -9  -4  11       25.41       23.25      2.85 o 
  -8  -4  11        5.65        8.65      3.66 o 
  -7  -4  11       59.14       49.91      4.93 o 
  -6  -4  11      146.94      140.97      3.13 o 
  -5  -4  11      247.54      250.60      3.32 o 
  -4  -4  11      259.05      241.48      3.08 o 
  -3  -4  11       31.24       29.50      1.04 o 
  -2  -4  11      225.60      218.12      2.30 o 
  -1  -4  11      227.55      195.15      2.06 o 
   0  -4  11        9.13       12.08      0.72 o 
   1  -4  11      245.02      266.04      2.67 o 
   2  -4  11      627.99      627.22      5.66 o 
   3  -4  11       98.19       78.53      1.49 o 
   4  -4  11       12.04       16.71      1.10 o 
   5  -4  11      156.22      160.74      2.76 o 
   6  -4  11       83.95       74.21      2.35 o 
   7  -4  11       19.13       16.38      1.66 o 
   8  -4  11       25.94       23.73      1.88 o 
   9  -4  11       85.95       97.54      3.77 o 
  10  -4  11       13.98        9.92      2.58 o 
 -11  -3  11       24.02       22.49      4.34 o 
 -10  -3  11        1.09        5.96      3.79 o 
  -9  -3  11       76.31       86.75      4.02 o 
  -8  -3  11      524.24      502.00     17.07 o 
  -7  -3  11      152.78      141.66      3.29 o 
  -6  -3  11       39.69       40.61      1.88 o 
  -5  -3  11      308.23      309.70      4.33 o 
  -4  -3  11       47.01       34.98      1.32 o 
  -3  -3  11       68.64       60.61      1.41 o 
  -2  -3  11      686.04      691.43      5.30 o 
  -1  -3  11      853.79      836.05      6.28 o 
   0  -3  11     1378.17     1394.62     14.54 o 
   1  -3  11     2360.48     2461.15     48.50 o 
   3  -3  11      658.59      641.23      8.05 o 
   4  -3  11      881.54      853.83      7.65 o 
   5  -3  11        5.62        3.52      1.15 o 
   6  -3  11      238.52      222.62      3.39 o 
   7  -3  11      400.97      394.40      5.11 o 
   8  -3  11       23.32       18.33      1.72 o 
   9  -3  11       53.83       42.81      2.19 o 
  10  -3  11       16.34       10.40      2.57 o 
  11  -3  11        6.85        7.08      3.25 o 
 -11  -2  11        0.04       -3.52      3.52 o 
 -10  -2  11        0.00        1.08      3.52 o 
  -9  -2  11       11.07        8.67      2.49 o 
  -8  -2  11        1.83       -2.20      2.20 o 
  -7  -2  11       19.61        9.48      1.66 o 
  -6  -2  11       30.05       23.87      1.49 o 
  -5  -2  11       11.90       16.03      1.34 o 
  -4  -2  11        0.74        0.80      0.95 o 
  -3  -2  11       73.23       64.78      1.53 o 
  -2  -2  11      102.50      101.88      1.87 o 
  -1  -2  11        2.64        2.67      0.62 o 
   0  -2  11      121.10      123.83      5.96 o 
   1  -2  11       55.14       63.95      5.15 o 
   2  -2  11      316.66      341.68      9.21 o 
   3  -2  11       38.29       40.10      3.79 o 
   4  -2  11        2.99        1.04      0.57 o 
   5  -2  11      322.95      298.07      4.42 o 
   6  -2  11     1375.90     1311.43     13.61 o 
   7  -2  11      403.00      406.27      5.16 o 
   8  -2  11       11.86       15.07      1.68 o 
   9  -2  11        5.62        4.52      1.72 o 
  10  -2  11        0.76       -1.77      1.77 o 
  11  -2  11       18.29       14.61      2.66 o 
 -11  -1  11       35.70       35.23      4.34 o 
 -10  -1  11       20.41       23.84      4.06 o 
  -9  -1  11       78.06       82.96      8.67 o 
  -8  -1  11      365.46      351.28      9.62 o 
  -7  -1  11      100.68       97.16      3.05 o 
  -6  -1  11       72.00       83.07      4.11 o 
  -5  -1  11      224.83      218.18      2.59 o 
  -4  -1  11       42.07       31.80      1.21 o 
  -3  -1  11      105.07      113.68      1.86 o 
  -2  -1  11      702.53      782.13      6.56 o 
  -1  -1  11     1060.89     1151.53      9.27 o 
   0  -1  11      578.58      593.46     12.02 o 
   1  -1  11      526.05      515.91     12.46 o 
   2  -1  11      305.84      308.35      8.67 o 
   3  -1  11      280.37      281.26      8.67 o 
   4  -1  11      299.89      270.94      2.33 o 
   5  -1  11       95.82       94.28      1.43 o 
   6  -1  11      195.99      206.66      4.83 o 
   7  -1  11      728.63      670.00      6.87 o 
   8  -1  11      246.77      243.25      3.80 o 
   9  -1  11      277.88      314.18      4.64 o 
  10  -1  11      252.38      277.84      4.58 o 
  11  -1  11       32.03       29.40      3.25 o 
 -11   0  11        0.65       -0.81      4.06 o 
 -10   0  11       10.62       13.28      4.06 o 
  -9   0  11       15.98        9.21      3.52 o 
  -8   0  11      100.53      116.31      6.23 o 
  -7   0  11        2.54       -2.48      2.48 o 
  -6   0  11       15.29       10.99      1.23 o 
  -5   0  11       95.01       88.32      1.90 o 
  -4   0  11       59.95       49.84      1.82 o 
  -3   0  11      900.63      883.58      7.52 o 
  -2   0  11      395.09      412.98      3.87 o 
  -1   0  11      612.75      671.39      5.71 o 
   0   0  11      102.61      118.20      1.44 o 
   1   0  11       80.28       84.16      2.59 o 
   2   0  11      228.94      265.81      7.86 o 
   3   0  11      365.04      389.25      4.48 o 
   4   0  11      274.94      266.82      2.32 o 
   5   0  11      268.00      272.83      2.54 o 
   6   0  11        5.11        3.91      1.08 o 
   7   0  11        3.44        3.92      1.31 o 
   8   0  11      112.07      103.30      2.51 o 
   9   0  11       80.56       83.58      3.52 o 
  10   0  11       10.04       13.02      1.98 o 
  11   0  11        0.16        2.03      2.49 o 
  12   0  11        7.35        4.84      2.58 o 
 -11   1  11       10.96        6.23      4.06 o 
 -10   1  11      110.50      111.91      6.23 o 
  -9   1  11      425.04      428.12     10.57 o 
  -8   1  11      525.87      526.08     11.79 o 
  -7   1  11      909.11      896.79     10.67 o 
  -6   1  11     1534.89     1553.42     12.91 o 
  -5   1  11      778.93      737.61      6.59 o 
  -4   1  11        2.16        0.14      0.90 o 
  -3   1  11       79.74       70.18      1.79 o 
  -2   1  11      336.13      323.72      3.39 o 
  -1   1  11     1171.17     1202.07      9.83 o 
   0   1  11      729.73      747.15      6.20 o 
   1   1  11      601.78      598.65      5.05 o 
   2   1  11     1627.43     1751.57     13.83 o 
   3   1  11      785.32      856.11      6.96 o 
   4   1  11       63.56       69.73      1.27 o 
   5   1  11       67.65       66.14      1.38 o 
   6   1  11      482.76      466.01      4.98 o 
   7   1  11       45.76       41.45      1.73 o 
   8   1  11      231.66      237.54      3.95 o 
   9   1  11      421.52      436.29      8.37 o 
  10   1  11      300.97      322.84      4.49 o 
  11   1  11       96.41      115.32     10.70 o 
  12   1  11       18.96       16.96      2.85 o 
 -11   2  11        1.18        7.86      4.06 o 
 -10   2  11        1.75        1.08      3.79 o 
  -9   2  11       40.67       42.54      4.34 o 
  -8   2  11        0.24        2.71      3.25 o 
  -7   2  11       38.63       37.00      1.78 o 
  -6   2  11      310.23      287.19      4.39 o 
  -5   2  11      213.63      193.02      2.74 o 
  -4   2  11      206.16      204.72      2.70 o 
  -3   2  11      293.25      298.09      3.12 o 
  -2   2  11      843.03      902.80      7.69 o 
  -1   2  11        6.01       -0.29      0.92 o 
   0   2  11       66.39       54.78      1.47 o 
   1   2  11      381.68      373.86      3.15 o 
   2   2  11       65.58       69.05      1.39 o 
   3   2  11       81.65       78.18      1.45 o 
   4   2  11      249.34      234.19      2.32 o 
   5   2  11      403.11      388.25      4.34 o 
   6   2  11       60.85       65.24      2.42 o 
   7   2  11      153.23      128.71      2.54 o 
   8   2  11        2.33        0.01      1.41 o 
   9   2  11        1.42       -1.50      1.50 o 
  10   2  11        3.39       -1.58      1.58 o 
  11   2  11        5.55        3.60      2.96 o 
  12   2  11       62.43       79.28      4.12 o 
 -10   3  11        0.99       -3.25      3.79 o 
  -9   3  11       75.28       61.51      5.15 o 
  -8   3  11       81.93       86.44      5.42 o 
  -7   3  11       37.50       38.21      2.23 o 
  -6   3  11      323.71      315.91      4.18 o 
  -5   3  11      256.76      225.33      3.01 o 
  -4   3  11      301.87      302.26      3.41 o 
  -3   3  11     1349.68     1370.93     11.34 o 
  -2   3  11      385.31      375.96      3.86 o 
  -1   3  11     1210.54     1324.06     10.93 o 
   0   3  11     4599.46     4665.56     30.52 o 
   1   3  11      896.48      844.73     12.18 o 
   2   3  11      944.54      969.76      8.08 o 
   3   3  11      642.84      640.37      5.59 o 
   4   3  11      112.97      105.27      1.69 o 
   5   3  11       10.86       10.37      0.99 o 
   6   3  11      273.44      251.51      3.40 o 
   7   3  11      565.02      593.12      6.30 o 
   8   3  11      262.40      270.19      3.80 o 
   9   3  11      533.36      513.09      5.90 o 
  10   3  11       96.02       98.09      2.82 o 
  11   3  11      136.07      157.30      3.99 o 
  12   3  11       34.81       32.90      3.07 o 
 -10   4  11        3.12        4.61      4.34 o 
  -9   4  11       72.34       72.08      5.96 o 
  -8   4  11        7.09        5.42      3.79 o 
  -7   4  11        0.97       -1.90      2.30 o 
  -6   4  11       10.33       10.12      1.62 o 
  -5   4  11      230.30      211.72      3.34 o 
  -4   4  11      130.31      126.68      2.37 o 
  -3   4  11      151.93      141.64      2.35 o 
  -2   4  11      246.62      239.67      2.92 o 
  -1   4  11      711.33      763.36      6.08 o 
   0   4  11      633.00      618.55      5.60 o 
   1   4  11        1.20        2.16      0.80 o 
   2   4  11      411.98      368.93      3.32 o 
   3   4  11      394.82      392.93      3.49 o 
   4   4  11      443.17      410.51      3.35 o 
   5   4  11      251.39      217.18      3.07 o 
   6   4  11      106.76      106.76      2.45 o 
   7   4  11      618.02      628.31      6.67 o 
   8   4  11       74.08       70.98      2.55 o 
   9   4  11       16.62       19.32      1.76 o 
  10   4  11        3.22        1.77      1.97 o 
  11   4  11       28.81       30.73      2.84 o 
  12   4  11       18.28       17.73      2.77 o 
  -9   5  11      315.91      369.32     10.84 o 
  -8   5  11      293.14      290.20      9.21 o 
  -7   5  11      141.10      142.83      4.60 o 
  -6   5  11      238.60      233.51      5.67 o 
  -5   5  11      263.59      254.73      3.77 o 
  -4   5  11       48.16       42.42      1.84 o 
  -3   5  11      110.42      117.49      2.61 o 
  -2   5  11       34.80       29.49      1.24 o 
  -1   5  11      291.36      305.23      4.81 o 
   0   5  11     1018.53     1020.41      8.67 o 
   1   5  11      904.15      929.84      7.20 o 
   2   5  11      470.27      440.21      4.31 o 
   3   5  11     2219.29     2196.73     45.75 o 
   4   5  11      821.67      864.46      6.87 o 
   5   5  11      411.01      423.53      4.93 o 
   6   5  11      368.69      370.24      4.52 o 
   7   5  11      466.66      484.49      5.59 o 
   8   5  11      330.32      317.17      4.27 o 
   9   5  11      235.56      222.97      3.96 o 
  10   5  11       41.69       49.70      3.87 o 
  11   5  11       64.83       66.31      3.27 o 
  12   5  11       88.99       79.66      6.23 o 
  -8   6  11        1.66        0.54      4.06 o 
  -7   6  11        0.04       -2.98      2.98 o 
  -6   6  11       10.92        7.86      2.68 o 
  -5   6  11       71.13       66.20      2.76 o 
  -4   6  11       34.53       21.25      1.60 o 
  -3   6  11       29.90       21.18      1.50 o 
  -2   6  11       18.07       17.27      1.38 o 
  -1   6  11       62.69       51.84      1.84 o 
   0   6  11      445.23      434.90      5.47 o 
   1   6  11      312.60      293.55      3.04 o 
   2   6  11        1.79       -0.90      0.90 o 
   3   6  11      219.86      196.31      2.78 o 
   4   6  11      275.14      283.64      3.05 o 
   5   6  11      217.32      217.72      3.41 o 
   6   6  11      180.66      162.76      3.07 o 
   7   6  11       12.42        8.94      1.62 o 
   8   6  11        0.06       -1.60      1.60 o 
   9   6  11       25.69       31.39      3.20 o 
  10   6  11       28.76       24.41      2.29 o 
  11   6  11       11.52       12.04      2.40 o 
  12   6  11       20.50       18.70      4.34 o 
  -8   7  11      159.46      170.60      9.89 o 
  -7   7  11       25.79       20.37      3.01 o 
  -6   7  11      188.15      200.53      4.48 o 
  -5   7  11      466.59      492.29      7.07 o 
  -4   7  11      312.80      339.81      6.20 o 
  -3   7  11      382.13      398.58      5.14 o 
  -2   7  11      858.79      856.28     13.69 o 
  -1   7  11      640.92      643.62      6.88 o 
   0   7  11      475.85      489.66      4.96 o 
   1   7  11      520.50      536.50      4.79 o 
   2   7  11      312.86      315.08      3.33 o 
   3   7  11      530.54      530.04      5.61 o 
   4   7  11      113.16      122.85      2.31 o 
   5   7  11       58.62       53.14      2.39 o 
   6   7  11       29.86       21.91      1.70 o 
   7   7  11       68.51       72.92      3.11 o 
   8   7  11        8.12        6.17      2.00 o 
   9   7  11      103.05       98.68      7.16 o 
  10   7  11       89.38       93.31      4.19 o 
  11   7  11       27.80       23.24      3.16 o 
  -7   8  11        0.30        1.09      2.97 o 
  -6   8  11        0.08       -0.60      2.77 o 
  -5   8  11       52.40       50.25      3.43 o 
  -4   8  11       29.42       25.60      3.05 o 
  -3   8  11      111.91      112.31      3.40 o 
  -2   8  11       54.19       51.91      2.27 o 
  -1   8  11        0.99       -1.59      1.59 o 
   0   8  11      165.64      166.71      3.22 o 
   1   8  11      124.32      120.76      2.49 o 
   2   8  11       91.82       90.32      2.73 o 
   3   8  11       21.41       24.58      2.48 o 
   4   8  11       10.23       10.45      1.55 o 
   5   8  11        1.67        0.83      1.97 o 
   6   8  11        0.77        0.26      1.97 o 
   7   8  11        0.96       -0.94      2.02 o 
   8   8  11       49.66       47.39      2.63 o 
   9   8  11        0.37       -0.99      2.24 o 
  10   8  11        8.08        5.96      2.87 o 
  11   8  11       28.11       31.87      3.45 o 
  -6   9  11       97.58      106.57      5.05 o 
  -5   9  11      201.10      203.13      6.23 o 
  -4   9  11      220.51      225.43      6.01 o 
  -3   9  11      158.98      161.54      7.59 o 
  -2   9  11      204.69      190.06      5.47 o 
  -1   9  11       33.00       29.33      3.12 o 
   0   9  11       62.31       81.75      5.22 o 
   1   9  11      118.83      116.15      2.98 o 
   2   9  11      203.21      194.59      5.05 o 
   3   9  11      414.05      436.66      5.44 o 
   4   9  11      438.03      442.57      6.56 o 
   5   9  11      241.05      252.27      7.22 o 
   6   9  11      107.25      122.80      3.59 o 
   7   9  11      160.74      166.66      4.19 o 
   8   9  11       51.40       47.49      6.10 o 
   9   9  11       39.47       35.78      5.69 o 
  10   9  11       32.87       22.86      3.45 o 
  -4  10  11       11.92       10.57      4.61 o 
  -3  10  11        5.10        1.64      2.85 o 
  -2  10  11       18.47       18.97      4.34 o 
  -1  10  11        5.03        8.67      4.06 o 
   0  10  11        4.45        5.69      2.39 o 
   1  10  11       11.07       13.58      2.18 o 
   2  10  11        3.86       -1.53      2.01 o 
   3  10  11       48.15       46.25      3.43 o 
   4  10  11        0.03        2.14      2.58 o 
   5  10  11        0.01       -2.85      2.85 o 
   6  10  11        5.18        5.75      2.93 o 
   7  10  11       23.36       24.18      3.24 o 
   8  10  11       24.59       22.19      3.43 o 
   9  10  11       69.42       69.65      8.81 o 
  -3  11  11       12.66        5.69      4.61 o 
  -2  11  11       21.87       15.72      4.61 o 
  -1  11  11       89.94       86.17      6.50 o 
   0  11  11       90.09       87.52      5.96 o 
   1  11  11      286.87      275.03      8.94 o 
   2  11  11      209.59      215.32      6.10 o 
   3  11  11      130.17      133.35      5.13 o 
   4  11  11       84.94       89.72      4.86 o 
   5  11  11       99.93       98.48      4.94 o 
   6  11  11       38.25       36.61      3.63 o 
   7  11  11       54.50       52.37      3.70 o 
   8  11  11      103.64      102.50      5.42 o 
   0  12  11       31.32       29.53      4.88 o 
   1  12  11        1.76        2.71      4.06 o 
   2  12  11       43.95       42.00      4.88 o 
   3  12  11       35.67       27.07      3.51 o 
   4  12  11       20.57       20.71      3.43 o 
   5  12  11        0.05        0.84      4.74 o 
   6  12  11       16.48       16.47      3.58 o 
  -6 -11  12       16.85       12.75      2.27 o 
  -5 -11  12        0.52       -0.03      2.02 o 
  -4 -11  12        0.04       -1.90      1.90 o 
  -3 -11  12        6.85        6.10      1.84 o 
  -2 -11  12       10.65       10.43      2.07 o 
  -1 -11  12       48.67       59.23      4.56 o 
   0 -11  12       57.39       65.65      3.02 o 
   1 -11  12        1.95       -0.75      1.87 o 
   2 -11  12        8.11        7.54      2.58 o 
  -7 -10  12       50.94       46.14      2.60 o 
  -6 -10  12       38.76       37.73      2.34 o 
  -5 -10  12        8.46        3.39      1.95 o 
  -4 -10  12       38.59       40.07      4.27 o 
  -3 -10  12      190.25      216.80      3.55 o 
  -2 -10  12      169.36      175.35      2.91 o 
  -1 -10  12      111.25      108.98      2.77 o 
   0 -10  12      137.56      150.44      3.01 o 
   1 -10  12       83.24       78.35      2.61 o 
   2 -10  12       56.35       58.21      2.31 o 
   3 -10  12       35.16       35.42      2.68 o 
   4 -10  12        1.60        1.49      2.49 o 
  -9  -9  12        4.61        3.86      2.77 o 
  -8  -9  12       47.61       51.43      2.65 o 
  -7  -9  12       26.65       26.26      2.23 o 
  -6  -9  12       11.28        6.87      2.28 o 
  -5  -9  12        0.00       -1.44      1.71 o 
  -4  -9  12        4.29        5.74      1.54 o 
  -3  -9  12        0.49        1.94      1.41 o 
  -2  -9  12        6.71        9.28      1.45 o 
  -1  -9  12        9.48        9.73      1.35 o 
   0  -9  12       18.68       16.11      1.51 o 
   1  -9  12        0.45        0.71      1.37 o 
   2  -9  12        2.78        3.34      1.72 o 
   3  -9  12       35.77       48.75      3.83 o 
   4  -9  12       37.32       29.07      2.08 o 
   5  -9  12        6.04        4.06      2.30 o 
  -9  -8  12       67.90       71.76      7.45 o 
  -8  -8  12       47.66       44.52      2.49 o 
  -7  -8  12      124.13      122.04      3.49 o 
  -6  -8  12      239.85      243.89      4.32 o 
  -5  -8  12       72.07       86.57      3.48 o 
  -4  -8  12       55.79       55.09      2.27 o 
  -3  -8  12       73.80       76.05      2.27 o 
  -2  -8  12       20.45       18.13      1.56 o 
  -1  -8  12      133.27      132.83      2.50 o 
   0  -8  12      377.71      385.62      3.95 o 
   1  -8  12      172.39      175.08      2.81 o 
   2  -8  12      216.48      220.05      3.65 o 
   3  -8  12      183.12      190.15      3.85 o 
   4  -8  12      197.68      217.78      3.80 o 
   5  -8  12      144.99      152.27      4.34 o 
   6  -8  12       96.33      111.83      3.28 o 
 -10  -7  12        3.53        0.00      4.06 o 
  -9  -7  12       26.34       24.19      2.40 o 
  -8  -7  12        3.36        3.47      2.02 o 
  -7  -7  12       38.83       34.35      2.41 o 
  -6  -7  12       13.68       15.58      1.65 o 
  -5  -7  12       63.21       56.18      2.27 o 
  -4  -7  12       95.01       89.59      2.30 o 
  -3  -7  12       77.98       75.63      2.20 o 
  -2  -7  12      195.28      209.38      2.94 o 
  -1  -7  12      169.64      177.05      2.61 o 
   0  -7  12      138.65      142.22      3.72 o 
   1  -7  12      123.83      119.56      2.46 o 
   2  -7  12        1.04       -0.90      1.41 o 
   3  -7  12        4.96        3.07      1.41 o 
   4  -7  12       42.89       32.22      1.72 o 
   5  -7  12       10.74        4.88      1.72 o 
   6  -7  12        0.57       -1.54      1.72 o 
   7  -7  12       28.51       36.94      2.24 o 
 -10  -6  12       20.05       14.36      4.06 o 
  -9  -6  12       31.34       35.77      3.66 o 
  -8  -6  12       66.87       56.90      3.64 o 
  -7  -6  12      122.72      120.45      2.85 o 
  -6  -6  12      214.11      233.58      3.49 o 
  -5  -6  12      169.58      167.61      2.88 o 
  -4  -6  12       52.90       48.63      1.96 o 
  -3  -6  12        2.43        0.56      1.13 o 
  -2  -6  12      102.02      102.87      2.03 o 
  -1  -6  12      583.19      590.95      5.76 o 
   0  -6  12      480.80      489.01      4.84 o 
   1  -6  12       19.00       14.38      1.17 o 
   2  -6  12      132.40      137.12      2.50 o 
   3  -6  12      605.86      624.34      7.04 o 
   4  -6  12       99.53      106.75      2.81 o 
   5  -6  12       14.32       12.76      1.56 o 
   6  -6  12        6.39        4.79      1.56 o 
   7  -6  12      122.73      130.57      3.28 o 
   8  -6  12      154.38      174.94      3.80 o 
 -11  -5  12        2.46        6.77      4.06 o 
 -10  -5  12       17.74       20.59      4.06 o 
  -9  -5  12       31.85       27.02      2.87 o 
  -8  -5  12       73.44       77.37      3.83 o 
  -7  -5  12       40.09       35.86      2.19 o 
  -6  -5  12       47.38       44.29      1.72 o 
  -5  -5  12        7.84        6.08      1.49 o 
  -4  -5  12      203.12      199.92      2.85 o 
  -3  -5  12       43.34       40.26      1.42 o 
  -2  -5  12      178.81      173.70      2.44 o 
  -1  -5  12      402.60      407.32      4.22 o 
   0  -5  12      439.39      454.80      4.40 o 
   1  -5  12      207.77      200.61      2.82 o 
   2  -5  12       66.14       61.12      1.77 o 
   3  -5  12       26.18       34.46      1.44 o 
   4  -5  12        8.66        7.71      1.25 o 
   5  -5  12        3.42       -1.25      1.25 o 
   6  -5  12       52.36       63.53      2.40 o 
   7  -5  12       20.65       23.40      1.96 o 
   8  -5  12       32.58       31.78      2.08 o 
   9  -5  12        7.19        6.50      2.49 o 
 -11  -4  12        0.91       -0.54      4.06 o 
 -10  -4  12        1.53        0.54      3.52 o 
  -9  -4  12       43.82       43.08      3.07 o 
  -8  -4  12      161.64      169.69      4.50 o 
  -7  -4  12      424.27      418.78      5.78 o 
  -6  -4  12      372.69      356.56      5.42 o 
  -5  -4  12      200.05      187.14      3.33 o 
  -4  -4  12      302.44      310.73      3.66 o 
  -3  -4  12      182.72      181.49      2.50 o 
  -2  -4  12      250.24      265.75      2.98 o 
  -1  -4  12      781.82      803.34      9.33 o 
   0  -4  12      306.53      288.36      3.12 o 
   1  -4  12      218.19      209.63      3.16 o 
   2  -4  12     1193.83     1162.43     20.05 o 
   3  -4  12     1663.02     1667.82     16.79 o 
   4  -4  12      663.15      612.98      6.67 o 
   5  -4  12      459.53      421.20      5.06 o 
   6  -4  12      169.63      162.75      3.49 o 
   7  -4  12      196.84      188.70      3.39 o 
   8  -4  12      219.80      213.86      3.86 o 
   9  -4  12       54.19       53.93      2.48 o 
  10  -4  12       25.24       25.07      2.77 o 
 -11  -3  12        2.43       -0.54      4.06 o 
 -10  -3  12       24.58       24.39      4.34 o 
  -9  -3  12       13.78        5.15      2.49 o 
  -8  -3  12       11.90       11.36      2.49 o 
  -7  -3  12       17.44       16.05      1.88 o 
  -6  -3  12       54.93       59.08      2.50 o 
  -5  -3  12      148.71      136.93      3.02 o 
  -4  -3  12       65.03       50.99      2.13 o 
  -3  -3  12      193.24      195.13      2.74 o 
  -2  -3  12      123.70      115.92      1.78 o 
  -1  -3  12        1.86        3.28      0.87 o 
   0  -3  12      142.13      147.42      2.16 o 
   1  -3  12       27.74       21.68      3.52 o 
   2  -3  12        2.95       -2.98      2.98 o 
   3  -3  12       11.59        9.34      1.08 o 
   4  -3  12      177.79      173.73      2.45 o 
   5  -3  12      218.55      206.34      2.97 o 
   6  -3  12      315.79      281.83      3.86 o 
   7  -3  12       94.54      101.44      2.55 o 
   8  -3  12        7.76        5.33      1.66 o 
   9  -3  12        5.91        5.20      1.82 o 
  10  -3  12        3.87        3.52      2.49 o 
 -11  -2  12        8.41        4.06      4.34 o 
 -10  -2  12       60.98       73.16      5.96 o 
  -9  -2  12       59.98       74.66      4.02 o 
  -8  -2  12       99.50       87.74      3.73 o 
  -7  -2  12      609.55      611.47      7.61 o 
  -6  -2  12      497.42      494.04      5.54 o 
  -5  -2  12      271.87      280.11      5.98 o 
  -4  -2  12      704.92      724.32      7.24 o 
  -3  -2  12      973.59      971.91      9.19 o 
  -2  -2  12     1179.59     1204.87      9.83 o 
  -1  -2  12     1197.59     1204.85      9.69 o 
   0  -2  12     1950.79     2013.52     40.10 o 
   1  -2  12     1074.51     1048.35     22.49 o 
   2  -2  12      607.70      595.03     14.36 o 
   3  -2  12      400.17      412.67     11.11 o 
   4  -2  12        6.77        6.66      1.37 o 
   5  -2  12      176.29      187.36      3.52 o 
   6  -2  12      175.31      202.78      3.13 o 
   7  -2  12        4.82        3.61      1.41 o 
   8  -2  12      242.93      232.96      3.80 o 
   9  -2  12       75.53       75.81      2.75 o 
  10  -2  12       46.91       52.82      2.40 o 
  11  -2  12       62.54       66.91      7.86 o 
 -11  -1  12       38.18       39.56      4.61 o 
 -10  -1  12        8.12        4.06      4.06 o 
  -9  -1  12       24.99       22.70      2.87 o 
  -8  -1  12      251.12      252.74      5.96 o 
  -7  -1  12       21.28       19.37      2.19 o 
  -6  -1  12      137.97      137.06      2.77 o 
  -5  -1  12      278.65      251.03      3.48 o 
  -4  -1  12        1.94       -0.31      1.15 o 
  -3  -1  12      411.29      382.55      3.77 o 
  -2  -1  12      330.39      344.12      3.37 o 
  -1  -1  12       38.81       42.42      1.70 o 
   0  -1  12       13.43       13.58      2.24 o 
   1  -1  12      365.11      342.77      9.48 o 
   2  -1  12      801.02      812.07     18.15 o 
   3  -1  12      452.18      469.31     12.19 o 
   4  -1  12      289.36      234.89      2.34 o 
   5  -1  12       30.50       28.64      1.18 o 
   6  -1  12      146.06      131.26      2.34 o 
   7  -1  12      311.53      336.35      4.05 o 
   8  -1  12       98.46      107.87      2.66 o 
   9  -1  12       41.63       42.82      2.03 o 
  10  -1  12        0.41       -1.82      1.82 o 
  11  -1  12        2.29        0.10      2.47 o 
 -11   0  12       65.08       65.57      5.42 o 
 -10   0  12      136.71      140.90      6.50 o 
  -9   0  12      112.43      115.97      6.23 o 
  -8   0  12      239.47      235.86     10.43 o 
  -7   0  12      608.83      625.55     10.12 o 
  -6   0  12      931.57      948.54      9.47 o 
  -5   0  12      273.39      253.98      3.57 o 
  -4   0  12      674.32      662.97      6.82 o 
  -3   0  12       63.08       63.97      1.71 o 
  -2   0  12       45.89       29.41      1.06 o 
  -1   0  12       89.06      105.52      1.62 o 
   0   0  12      200.01      221.05      2.22 o 
   1   0  12      129.03      149.81      2.37 o 
   2   0  12       65.97       44.44      4.06 o 
   3   0  12       57.69       66.37      3.32 o 
   4   0  12      346.73      346.51      2.90 o 
   5   0  12      376.81      373.16      4.05 o 
   6   0  12      332.42      305.98      3.62 o 
   7   0  12      234.00      214.67      3.11 o 
   8   0  12      140.45      153.01      2.90 o 
   9   0  12       44.68       46.43      1.94 o 
  10   0  12       12.49        9.73      1.88 o 
  11   0  12      111.90      119.05      5.28 o 
 -10   1  12        2.87        3.79      3.79 o 
  -9   1  12       21.49       25.20      4.06 o 
  -8   1  12        8.19        7.92      2.85 o 
  -7   1  12        0.01       -0.65      1.77 o 
  -6   1  12       26.54       27.54      1.69 o 
  -5   1  12       42.16       32.69      1.66 o 
  -4   1  12       46.15       33.73      1.57 o 
  -3   1  12      813.60      771.27      7.65 o 
  -2   1  12     1064.16     1129.31      9.40 o 
  -1   1  12      153.62      148.53      2.02 o 
   0   1  12       23.30       22.19      0.87 o 
   1   1  12        0.24       -0.22      0.68 o 
   2   1  12      598.49      640.02      5.38 o 
   3   1  12      116.21      120.74      1.56 o 
   4   1  12       10.81        6.59      0.79 o 
   5   1  12      160.79      128.00      2.15 o 
   6   1  12      149.76      138.28      2.39 o 
   7   1  12        4.43        1.35      1.31 o 
   8   1  12        1.03       -1.34      1.34 o 
   9   1  12       17.18       11.81      1.62 o 
  10   1  12       14.61       10.38      1.78 o 
  11   1  12       47.49       53.25      3.07 o 
 -10   2  12       48.31       48.23      4.88 o 
  -9   2  12       20.42       15.44      3.79 o 
  -8   2  12      240.05      244.95      7.86 o 
  -7   2  12      243.95      281.02      7.15 o 
  -6   2  12      150.23      148.25      3.08 o 
  -5   2  12       74.84       69.07      2.54 o 
  -4   2  12        4.25       -1.37      1.37 o 
  -3   2  12      193.47      179.16      3.25 o 
  -2   2  12      179.81      179.96      2.66 o 
  -1   2  12      689.90      719.03      5.65 o 
   0   2  12      890.74      861.78      7.31 o 
   1   2  12     1180.78     1177.50      8.71 o 
   2   2  12     1200.66     1208.98      9.87 o 
   3   2  12     1127.43     1121.19      9.17 o 
   4   2  12      647.28      633.66      5.55 o 
   5   2  12      400.05      440.68      4.72 o 
   6   2  12      528.78      543.81      5.68 o 
   7   2  12      357.66      338.89      4.15 o 
   8   2  12      399.15      421.93      4.99 o 
   9   2  12      119.66      117.44      2.82 o 
  10   2  12      247.33      244.42      3.99 o 
  11   2  12       99.71       89.43      4.09 o 
  12   2  12       27.58       21.44      2.87 o 
 -10   3  12       43.95       40.37      4.88 o 
  -9   3  12        1.02        0.00      3.79 o 
  -8   3  12        0.32        0.00      3.52 o 
  -7   3  12       88.53       92.27      3.28 o 
  -6   3  12      158.75      145.22      5.88 o 
  -5   3  12      328.95      312.37      4.22 o 
  -4   3  12     1072.36     1057.06     10.37 o 
  -3   3  12      507.01      488.38      5.46 o 
  -2   3  12       40.24       24.96      1.47 o 
  -1   3  12      585.93      585.93      5.38 o 
   0   3  12      535.38      518.90      4.35 o 
   1   3  12      184.88      186.92      2.43 o 
   2   3  12       22.62       19.17      1.00 o 
   3   3  12      103.42      113.05      1.90 o 
   4   3  12      116.33      116.38      1.94 o 
   5   3  12        4.47        0.57      1.17 o 
   6   3  12      198.12      202.05      3.03 o 
   7   3  12       13.62        6.45      1.60 o 
   8   3  12        3.70        0.96      1.45 o 
   9   3  12       23.95       23.25      1.78 o 
  10   3  12        4.38       -2.02      2.02 o 
  11   3  12       18.01       16.77      2.40 o 
  12   3  12       68.19       65.69      3.90 o 
  -9   4  12      101.59      106.22      6.50 o 
  -8   4  12      100.46       88.60      6.23 o 
  -7   4  12      214.42      214.69      5.27 o 
  -6   4  12       67.03       55.38      2.63 o 
  -5   4  12       68.62       53.27      2.49 o 
  -4   4  12      121.78      124.71      4.03 o 
  -3   4  12      477.52      431.01      6.22 o 
  -2   4  12     2475.59     2458.14     22.31 o 
  -1   4  12     1438.95     1463.32     12.16 o 
   0   4  12       12.17       13.68      1.02 o 
   1   4  12      400.90      392.48      4.50 o 
   2   4  12     1818.97     1868.58     17.02 o 
   3   4  12      535.51      509.95      5.48 o 
   4   4  12      339.14      369.46      3.85 o 
   5   4  12      173.15      176.02      2.88 o 
   6   4  12      868.50      847.17      8.47 o 
   7   4  12      789.78      788.07      8.08 o 
   8   4  12      214.81      208.18      3.42 o 
   9   4  12      158.72      156.82      4.48 o 
  10   4  12      167.28      177.98      4.09 o 
  11   4  12       34.69       34.94      2.55 o 
  12   4  12        0.66        0.41      2.68 o 
  -8   5  12       17.57       13.55      4.34 o 
  -7   5  12      101.26      111.38      4.60 o 
  -6   5  12      112.85      121.28      4.39 o 
  -5   5  12      169.12      162.53      3.84 o 
  -4   5  12        0.06       -1.44      1.82 o 
  -3   5  12        4.33        1.15      1.32 o 
  -2   5  12        0.00       -1.15      1.26 o 
  -1   5  12       10.05       13.18      1.45 o 
   0   5  12       25.93       20.61      1.41 o 
   1   5  12      505.68      496.82      5.55 o 
   2   5  12      347.98      361.83      4.35 o 
   3   5  12      245.61      221.13      4.46 o 
   4   5  12      133.28      122.60      2.26 o 
   5   5  12      174.61      177.06      4.11 o 
   6   5  12        2.46       -1.45      1.45 o 
   7   5  12       82.55       76.01      2.47 o 
   8   5  12       80.89       77.88      2.67 o 
   9   5  12      121.98      132.21      4.59 o 
  10   5  12       11.44        9.94      2.22 o 
  11   5  12        0.01        0.61      2.29 o 
  -8   6  12      140.46      176.67      8.13 o 
  -7   6  12      167.16      182.63      5.36 o 
  -6   6  12      126.82      127.95      5.12 o 
  -5   6  12       45.32       39.49      2.49 o 
  -4   6  12      282.93      278.56      5.08 o 
  -3   6  12      517.65      498.11      5.90 o 
  -2   6  12      550.42      563.42      6.40 o 
  -1   6  12      866.44      883.11      8.99 o 
   0   6  12      154.27      158.16      2.61 o 
   1   6  12      205.47      207.11      3.33 o 
   2   6  12      958.31      956.74      9.49 o 
   3   6  12      232.45      223.51      3.47 o 
   4   6  12      122.68      129.35      2.78 o 
   5   6  12      119.26      132.08      2.85 o 
   6   6  12        9.83       10.27      1.58 o 
   7   6  12      102.26      112.01      2.84 o 
   8   6  12       37.03       39.73      2.01 o 
   9   6  12        4.64        1.97      2.06 o 
  10   6  12        7.12        4.18      2.28 o 
  11   6  12       28.07       31.15      2.60 o 
  -7   7  12        0.29       -0.54      2.35 o 
  -6   7  12        0.02       -2.68      2.68 o 
  -5   7  12        7.26        6.62      2.40 o 
  -4   7  12       12.16        2.15      2.58 o 
  -3   7  12       33.32       25.32      2.22 o 
  -2   7  12        3.53        3.07      1.93 o 
  -1   7  12       75.83       76.86      3.14 o 
   0   7  12      101.76       91.72      2.74 o 
   1   7  12      439.12      449.05      5.44 o 
   2   7  12      407.13      418.82      5.94 o 
   3   7  12       97.61      107.29      3.25 o 
   4   7  12       63.36       56.14      2.42 o 
   5   7  12      263.89      266.85      3.98 o 
   6   7  12       81.67       79.50      2.66 o 
   7   7  12        9.74        8.06      2.00 o 
   8   7  12        0.71        1.90      2.06 o 
   9   7  12       17.51       16.21      2.28 o 
  10   7  12        0.13       -0.55      2.24 o 
  11   7  12        0.05       -2.97      2.97 o 
  -6   8  12      225.26      234.46      6.21 o 
  -5   8  12      336.13      358.02      7.64 o 
  -4   8  12      359.81      356.89      7.44 o 
  -3   8  12      259.43      263.20      6.24 o 
  -2   8  12       82.24       84.02      3.34 o 
  -1   8  12      212.18      224.96      5.83 o 
   0   8  12      182.14      195.44      4.22 o 
   1   8  12       55.77       52.45      3.10 o 
   2   8  12      164.34      147.77      6.28 o 
   3   8  12      274.99      279.21      5.71 o 
   4   8  12      343.52      355.59      5.68 o 
   5   8  12      198.71      195.18      4.10 o 
   6   8  12      225.09      245.06      5.40 o 
   7   8  12      310.38      326.19      8.00 o 
   8   8  12      148.45      134.70      3.87 o 
   9   8  12       39.84       38.93      2.69 o 
  10   8  12       36.78       38.96      4.74 o 
  -5   9  12       10.37       15.64      3.24 o 
  -4   9  12        1.25       -2.18      2.93 o 
  -3   9  12        0.40       -0.29      2.85 o 
  -2   9  12       41.60       46.57      7.05 o 
  -1   9  12        7.49        5.46      2.85 o 
   0   9  12       73.82       65.74      6.77 o 
   1   9  12        4.62        3.34      2.16 o 
   2   9  12        3.92        0.11      2.06 o 
   3   9  12        0.05       -1.99      1.99 o 
   4   9  12       10.10        9.69      2.18 o 
   5   9  12        0.37       -1.74      2.09 o 
   6   9  12       17.38       14.17      2.32 o 
   7   9  12       74.96       65.77      5.67 o 
   8   9  12       41.05       44.16      3.51 o 
   9   9  12       21.06       18.65      3.43 o 
  -3  10  12        3.37        3.06      3.05 o 
  -2  10  12       10.25        5.58      3.16 o 
  -1  10  12       85.09       68.23      6.50 o 
   0  10  12      252.82      265.23      6.56 o 
   1  10  12       64.19       62.82      4.61 o 
   2  10  12      233.17      231.75      6.17 o 
   3  10  12      552.59      558.51      9.75 o 
   4  10  12      257.23      260.49      6.31 o 
   5  10  12       11.53        8.09      2.99 o 
   6  10  12       30.09       31.89      3.32 o 
   7  10  12       93.21       96.51      5.08 o 
   8  10  12       18.43       22.34      3.43 o 
  -1  11  12       30.53       31.65      3.51 o 
   0  11  12        3.62       -1.69      2.99 o 
   1  11  12       21.07       19.40      3.32 o 
   2  11  12       49.93       48.96      3.70 o 
   3  11  12        0.19       -1.63      2.93 o 
   4  11  12       22.81       23.06      3.32 o 
   5  11  12        9.91       15.13      3.79 o 
   6  11  12        0.74       -3.12      3.12 o 
   7  11  12        1.49        2.12      3.52 o 
   2  12  12        8.03        7.05      4.34 o 
   3  12  12       47.67       37.86      3.70 o 
   4  12  12       39.90       39.83      4.88 o 
  -3 -11  13       73.35       68.85      3.48 o 
  -2 -11  13       52.99       49.98      2.52 o 
  -1 -11  13       74.96       86.04      3.16 o 
  -6 -10  13       62.63       56.24      2.58 o 
  -5 -10  13       15.55       12.78      2.63 o 
  -4 -10  13        0.18       -1.75      1.75 o 
  -3 -10  13        8.63        6.43      1.79 o 
  -2 -10  13       19.32       22.04      1.57 o 
  -1 -10  13       64.89       74.38      2.53 o 
   0 -10  13       28.64       30.41      1.78 o 
   1 -10  13       13.25       15.39      1.65 o 
   2 -10  13       88.04      101.04      2.76 o 
  -8  -9  13       60.32       67.79      3.02 o 
  -7  -9  13       42.12       37.13      2.38 o 
  -6  -9  13       49.12       41.46      2.34 o 
  -5  -9  13       19.62       18.47      1.98 o 
  -4  -9  13        2.31       -1.51      1.51 o 
  -3  -9  13        3.70        1.73      1.51 o 
  -2  -9  13       77.77       75.65      2.37 o 
  -1  -9  13       98.81      105.15      2.27 o 
   0  -9  13       45.52       45.58      1.75 o 
   1  -9  13       54.26       54.99      2.27 o 
   2  -9  13       84.84       86.22      2.43 o 
   3  -9  13      167.25      165.42      3.49 o 
   4  -9  13       55.64       56.65      2.62 o 
  -8  -8  13        0.69       -0.55      2.02 o 
  -7  -8  13        2.48        0.19      1.91 o 
  -6  -8  13        0.45       -2.65      2.80 o 
  -5  -8  13        1.49        0.37      1.51 o 
  -4  -8  13        4.97        2.35      1.41 o 
  -3  -8  13        6.56        7.20      1.37 o 
  -2  -8  13      100.26      102.78      3.79 o 
  -1  -8  13       85.93       79.44      2.17 o 
   0  -8  13       38.37       36.57      1.37 o 
   1  -8  13       58.12       61.29      2.20 o 
   2  -8  13        0.59       -0.54      1.27 o 
   3  -8  13        1.19        0.54      2.30 o 
   4  -8  13        0.45       -0.37      1.61 o 
   5  -8  13       59.48       68.45      2.87 o 
   6  -8  13       72.75       81.14      3.07 o 
  -9  -7  13       47.73       49.86      4.34 o 
  -8  -7  13       12.83       13.12      2.11 o 
  -7  -7  13       47.68       39.24      2.28 o 
  -6  -7  13      113.52      122.48      2.91 o 
  -5  -7  13      294.36      324.45      6.61 o 
  -4  -7  13      241.23      233.24      3.35 o 
  -3  -7  13      194.91      200.91      4.34 o 
  -2  -7  13      327.41      344.14      3.99 o 
  -1  -7  13      274.26      275.72      3.99 o 
   0  -7  13        1.28        1.57      1.10 o 
   1  -7  13      105.13      113.06      2.17 o 
   2  -7  13      463.98      441.47      5.34 o 
   3  -7  13      151.49      158.38      3.02 o 
   4  -7  13      126.89      132.95      2.92 o 
   5  -7  13       10.05        5.87      1.56 o 
   6  -7  13       65.54       68.37      4.56 o 
   7  -7  13       46.72       38.89      2.24 o 
 -10  -6  13        1.30        1.63      3.79 o 
  -9  -6  13        0.34       -3.79      3.79 o 
  -8  -6  13       28.31       28.39      2.87 o 
  -7  -6  13       38.21       36.75      2.18 o 
  -6  -6  13        2.45       -0.38      1.45 o 
  -5  -6  13       27.37       23.05      1.51 o 
  -4  -6  13       11.54        9.43      1.34 o 
  -3  -6  13       24.19       21.65      1.37 o 
  -2  -6  13       15.99       24.66      1.21 o 
  -1  -6  13        2.16        3.77      1.17 o 
   0  -6  13      159.52      140.29      2.17 o 
   1  -6  13        1.82        2.23      0.96 o 
   2  -6  13        4.00        5.02      0.99 o 
   3  -6  13       11.74        5.02      1.31 o 
   4  -6  13       38.14       42.01      2.11 o 
   5  -6  13       29.13       30.50      1.76 o 
   6  -6  13        0.12       -1.08      1.56 o 
   7  -6  13       25.97       22.67      1.93 o 
   8  -6  13        8.34        6.76      1.98 o 
 -10  -5  13       17.32       13.82      4.06 o 
  -9  -5  13        8.58        5.98      2.58 o 
  -8  -5  13        7.52        9.63      2.49 o 
  -7  -5  13       99.79      109.43      3.18 o 
  -6  -5  13       75.23       77.46      2.66 o 
  -5  -5  13      142.54      156.79      2.81 o 
  -4  -5  13      316.86      314.74      3.76 o 
  -3  -5  13      139.44      147.84      2.40 o 
  -2  -5  13       30.87       34.44      1.25 o 
  -1  -5  13      202.55      215.87      2.57 o 
   0  -5  13      974.76      983.14      8.74 o 
   1  -5  13      730.04      695.07      6.33 o 
   2  -5  13      988.11      985.94     10.22 o 
   3  -5  13      490.16      481.42      7.39 o 
   4  -5  13      433.21      440.42      5.21 o 
   5  -5  13      260.42      238.89      3.49 o 
   6  -5  13       31.70       29.74      1.72 o 
   7  -5  13       57.51       53.58      4.93 o 
   8  -5  13       14.49        7.68      1.88 o 
 -10  -4  13        0.03        3.79      3.79 o 
  -9  -4  13        0.02       -0.76      2.39 o 
  -8  -4  13        7.35        8.40      2.49 o 
  -7  -4  13       36.65       30.69      2.13 o 
  -6  -4  13        5.59        0.66      1.66 o 
  -5  -4  13        6.74        1.99      1.56 o 
  -4  -4  13       14.74        8.72      1.56 o 
  -3  -4  13       45.75       35.19      1.56 o 
  -2  -4  13       77.97       63.55      2.11 o 
  -1  -4  13      240.65      243.77      2.67 o 
   0  -4  13      513.16      517.15      5.48 o 
   1  -4  13        0.30        2.17      1.35 o 
   2  -4  13       42.03       38.48      2.44 o 
   3  -4  13      115.84       95.27      1.77 o 
   4  -4  13       48.88       47.36      1.66 o 
   5  -4  13       13.10        4.88      1.25 o 
   6  -4  13        0.46       -1.30      1.30 o 
   7  -4  13       28.91       27.53      1.72 o 
   8  -4  13        2.22        1.45      1.72 o 
   9  -4  13        0.19       -1.82      1.82 o 
 -10  -3  13       32.03       33.87      4.34 o 
  -9  -3  13       22.75       20.69      2.77 o 
  -8  -3  13       22.77       19.35      2.58 o 
  -7  -3  13      201.15      196.47      4.98 o 
  -6  -3  13      577.14      559.21      6.99 o 
  -5  -3  13     1126.93     1132.77     12.25 o 
  -4  -3  13     1600.51     1631.51     16.95 o 
  -3  -3  13      244.94      237.85      3.17 o 
  -2  -3  13       11.95       11.22      1.05 o 
  -1  -3  13       82.03       86.59      1.60 o 
   0  -3  13      190.66      196.25      3.76 o 
   1  -3  13       34.98       36.31      4.06 o 
   2  -3  13       25.29       17.88      3.79 o 
   4  -3  13      582.94      560.03      6.00 o 
   5  -3  13      662.82      651.97      7.09 o 
   6  -3  13      348.13      374.77      5.87 o 
   7  -3  13      269.17      289.18      4.12 o 
   8  -3  13       70.52       66.72      3.53 o 
   9  -3  13       78.05       86.70      2.97 o 
  10  -3  13       40.35       32.48      4.06 o 
 -10  -2  13       47.86       50.13      4.88 o 
  -9  -2  13       42.77       30.39      3.66 o 
  -8  -2  13       23.80       21.95      2.49 o 
  -7  -2  13        5.86        7.92      1.88 o 
  -6  -2  13       66.46       80.12      2.57 o 
  -5  -2  13      138.91      136.71      2.70 o 
  -4  -2  13      368.02      348.26      4.30 o 
  -3  -2  13      128.23      126.33      2.36 o 
  -2  -2  13        1.03       -0.88      1.04 o 
  -1  -2  13       99.57       92.04      1.70 o 
   0  -2  13      125.66      129.63      2.71 o 
   1  -2  13      436.37      414.84     11.11 o 
   2  -2  13      335.79      324.07      9.48 o 
   3  -2  13        6.28        1.90      3.79 o 
   4  -2  13       20.78       26.65      1.91 o 
   5  -2  13       70.53       60.52      1.66 o 
   6  -2  13        5.23        0.72      1.25 o 
   7  -2  13       22.71       23.19      1.75 o 
   8  -2  13       38.42       40.59      1.88 o 
   9  -2  13        0.02       -0.54      1.72 o 
  10  -2  13       16.48       16.39      2.08 o 
 -10  -1  13       33.61       34.68      4.61 o 
  -9  -1  13      164.12      169.62      7.05 o 
  -8  -1  13      278.46      273.12      5.84 o 
  -7  -1  13      226.90      233.24      4.27 o 
  -6  -1  13      504.25      511.64      7.67 o 
  -5  -1  13      841.36      844.37      8.44 o 
  -4  -1  13      452.16      473.90      5.21 o 
  -3  -1  13      186.67      194.51      2.86 o 
  -2  -1  13       12.69       11.10      1.68 o 
  -1  -1  13      369.90      391.27      4.04 o 
   0  -1  13      774.75      761.11      8.26 o 
   1  -1  13      252.82      253.62      8.40 o 
   2  -1  13      814.53      809.36     18.43 o 
   3  -1  13     1292.69     1240.73     26.28 o 
   4  -1  13      649.04      630.69      9.16 o 
   5  -1  13      208.26      208.17      2.66 o 
   6  -1  13      205.01      191.60      2.77 o 
   7  -1  13       35.54       29.78      1.48 o 
   8  -1  13        3.38        1.17      1.56 o 
   9  -1  13       39.33       37.49      2.34 o 
  10  -1  13      127.63      139.74      3.72 o 
 -10   0  13        2.02        6.23      4.06 o 
  -9   0  13       26.84       29.53      4.06 o 
  -8   0  13        5.21        3.28      2.39 o 
  -7   0  13        0.23       -1.09      1.82 o 
  -6   0  13       19.47       27.33      1.69 o 
  -5   0  13       12.24        8.09      2.03 o 
  -4   0  13       47.70       61.03      2.23 o 
  -3   0  13       18.74       13.65      1.31 o 
  -2   0  13      162.56      167.67      2.64 o 
  -1   0  13      284.78      285.48      3.34 o 
   0   0  13        0.98       -0.12      0.77 o 
   1   0  13      299.98      269.68      2.90 o 
   2   0  13      638.75      637.57     15.17 o 
   3   0  13      467.27      447.59      5.18 o 
   4   0  13      107.70      101.80      1.70 o 
   5   0  13       11.10        1.82      1.31 o 
   6   0  13       43.80       40.41      2.23 o 
   7   0  13        9.44       11.77      1.33 o 
   8   0  13       80.98       74.22      2.46 o 
   9   0  13       38.20       27.41      1.72 o 
  10   0  13        0.97       -0.08      2.77 o 
  11   0  13       30.10       28.35      2.87 o 
 -10   1  13       33.16       33.60      4.88 o 
  -9   1  13       45.77       38.48      4.61 o 
  -8   1  13       53.82       39.34      5.28 o 
  -7   1  13       51.10       51.26      2.40 o 
  -6   1  13        1.60        2.02      1.45 o 
  -5   1  13       23.76       19.41      1.55 o 
  -4   1  13      242.81      228.44      3.35 o 
  -3   1  13     1282.04     1319.22     12.37 o 
  -2   1  13     2377.57     2347.90     21.15 o 
  -1   1  13      307.39      305.31      3.60 o 
   0   1  13      681.44      669.16      6.48 o 
   1   1  13      550.51      547.36      4.78 o 
   2   1  13      461.45      464.78      4.10 o 
   3   1  13      601.36      569.64      6.24 o 
   4   1  13      247.42      269.45      3.57 o 
   5   1  13      564.34      625.01      6.23 o 
   6   1  13      667.76      651.60      6.58 o 
   7   1  13      392.94      378.42      4.48 o 
   8   1  13       64.66       66.20      2.35 o 
   9   1  13       85.14       87.50      2.60 o 
  10   1  13        0.93        0.05      1.72 o 
  11   1  13        0.67       -0.73      2.39 o 
  -9   2  13        3.82        2.98      3.79 o 
  -8   2  13       34.06       28.99      4.34 o 
  -7   2  13      197.78      219.01      4.42 o 
  -6   2  13      117.52      122.65      3.87 o 
  -5   2  13      245.05      223.31      3.57 o 
  -4   2  13       13.48        5.22      1.41 o 
  -3   2  13        0.94       -1.29      1.29 o 
  -2   2  13       66.55       64.94      2.07 o 
  -1   2  13      883.10      892.49     11.07 o 
   0   2  13     1451.27     1491.85     13.73 o 
   1   2  13      257.03      249.96      3.06 o 
   2   2  13      173.64      151.59      3.64 o 
   3   2  13       73.63       72.49      1.76 o 
   4   2  13      137.72      121.19      1.91 o 
   5   2  13      855.61      811.78      7.89 o 
   6   2  13       27.84       35.89      1.47 o 
   7   2  13        2.12        0.78      1.32 o 
   8   2  13       21.39       14.34      1.54 o 
   9   2  13        0.16       -1.58      1.58 o 
  10   2  13       42.57       38.42      2.07 o 
  11   2  13       18.26       15.25      2.32 o 
  -9   3  13      135.25      132.77      6.77 o 
  -8   3  13      253.97      274.48      8.67 o 
  -7   3  13      189.76      202.27      4.22 o 
  -6   3  13      148.51      151.46      3.79 o 
  -5   3  13       17.14       16.54      1.66 o 
  -4   3  13      420.40      437.93      5.63 o 
  -3   3  13      604.41      596.45      6.46 o 
  -2   3  13      310.00      330.25      4.15 o 
  -1   3  13       28.15       28.18      1.46 o 
   0   3  13       11.93       13.24      1.12 o 
   1   3  13      157.33      165.77      2.63 o 
   2   3  13        4.48        5.18      1.18 o 
   3   3  13      132.70      121.94      2.39 o 
   4   3  13      191.28      196.07      2.53 o 
   5   3  13     1403.00     1432.18     13.34 o 
   6   3  13      955.62      904.59      8.87 o 
   7   3  13      161.91      170.66      3.05 o 
   8   3  13      156.64      181.19      3.13 o 
   9   3  13       46.54       36.90      1.90 o 
  10   3  13       38.19       28.46      2.32 o 
  11   3  13       30.49       31.65      2.53 o 
  -8   4  13        0.95        0.27      4.06 o 
  -7   4  13       12.67       10.30      2.68 o 
  -6   4  13       19.51       15.50      2.18 o 
  -5   4  13       18.31       13.39      1.97 o 
  -4   4  13        2.32        0.48      1.94 o 
  -3   4  13        0.71       -1.44      1.44 o 
  -2   4  13       94.37       81.43      3.72 o 
  -1   4  13       23.14       16.48      1.36 o 
   0   4  13       25.96       28.03      1.54 o 
   1   4  13      104.70      101.77      2.38 o 
   2   4  13       28.07       32.88      1.47 o 
   3   4  13        3.97        0.87      1.26 o 
   4   4  13      327.61      309.63      3.45 o 
   5   4  13        0.15       -1.31      1.31 o 
   6   4  13        3.27        3.68      1.45 o 
   7   4  13       66.29       74.49      2.50 o 
   8   4  13       45.93       36.94      2.89 o 
   9   4  13        6.65        8.50      1.74 o 
  10   4  13        3.85        3.80      2.16 o 
  11   4  13        8.98       12.14      2.40 o 
  -8   5  13       57.67       57.71      5.42 o 
  -7   5  13       18.49       15.62      3.52 o 
  -6   5  13       24.60       15.39      2.77 o 
  -5   5  13      152.17      142.55      3.74 o 
  -4   5  13      522.66      521.50      7.17 o 
  -3   5  13      980.82      951.67      8.56 o 
  -2   5  13      551.54      555.33      5.52 o 
  -1   5  13     1456.76     1478.90     13.99 o 
   0   5  13     1522.40     1526.60     14.39 o 
   1   5  13      201.86      219.01      3.39 o 
   2   5  13       25.78       21.03      1.50 o 
   3   5  13        8.01        7.82      1.40 o 
   4   5  13      206.06      217.96      2.98 o 
   5   5  13      439.62      461.17      5.35 o 
   6   5  13      584.63      588.75      6.44 o 
   7   5  13       57.16       55.91      2.70 o 
   8   5  13      102.93      114.04      2.92 o 
   9   5  13       55.50       51.12      2.57 o 
  10   5  13       76.23       72.99      3.34 o 
  11   5  13       83.72       89.93      3.79 o 
  -7   6  13       68.01       53.79      3.54 o 
  -6   6  13      130.39      135.75      5.68 o 
  -5   6  13       15.25       14.14      2.28 o 
  -4   6  13        0.03       -0.95      1.72 o 
  -3   6  13       18.50       20.20      1.80 o 
  -2   6  13       24.59       20.95      2.12 o 
  -1   6  13        6.08        3.85      1.57 o 
   0   6  13        0.19        0.93      1.52 o 
   1   6  13       96.13       92.60      2.58 o 
   2   6  13        3.86        4.93      1.46 o 
   3   6  13        0.35        2.99      1.57 o 
   4   6  13      136.58      124.95      2.52 o 
   5   6  13      130.03      127.33      3.17 o 
   6   6  13        7.65        8.00      1.84 o 
   7   6  13        1.25       -1.07      1.58 o 
   8   6  13       15.45       19.84      2.16 o 
   9   6  13        4.40        4.77      2.18 o 
  10   6  13       24.00       22.41      2.48 o 
  -6   7  13      190.34      204.42      4.68 o 
  -5   7  13      156.31      162.07      5.04 o 
  -4   7  13      131.52      128.24      4.88 o 
  -3   7  13       79.97       81.95      3.86 o 
  -2   7  13      212.58      225.56      4.50 o 
  -1   7  13      348.37      327.46      5.36 o 
   0   7  13      227.84      220.66      4.32 o 
   1   7  13       99.92      102.45      2.88 o 
   2   7  13      407.04      393.57      5.07 o 
   3   7  13      861.75      872.87      9.05 o 
   4   7  13      775.55      819.32      7.66 o 
   5   7  13      723.38      719.69      7.77 o 
   6   7  13      362.49      363.87      5.65 o 
   7   7  13       48.44       46.41      2.51 o 
   8   7  13       63.02       67.62      5.07 o 
   9   7  13       53.17       59.48      2.89 o 
  10   7  13       18.63       21.48      3.08 o 
  -5   8  13       50.58       48.04      3.73 o 
  -4   8  13       73.02       89.56      7.18 o 
  -3   8  13        3.73        0.88      2.77 o 
  -2   8  13       24.49       33.12      3.12 o 
  -1   8  13       27.83       27.71      2.38 o 
   0   8  13      164.51      153.34      3.97 o 
   1   8  13      260.75      279.60      4.95 o 
   2   8  13       54.69       45.47      2.51 o 
   3   8  13        1.87        3.28      2.56 o 
   4   8  13       16.82       13.92      2.19 o 
   5   8  13       12.14       12.27      2.19 o 
   6   8  13       14.71       16.38      2.32 o 
   7   8  13        5.69        1.94      2.16 o 
   8   8  13       16.16       18.68      2.41 o 
   9   8  13        6.80        7.01      2.41 o 
  -4   9  13       80.19       80.92     10.03 o 
  -3   9  13      189.72      191.74      7.99 o 
  -2   9  13      170.29      171.56      5.69 o 
  -1   9  13      233.52      227.23      5.92 o 
   0   9  13       48.92       40.04      3.39 o 
   1   9  13      149.22      150.69      4.06 o 
   2   9  13      272.68      269.15      5.90 o 
   3   9  13      110.32      116.18      3.75 o 
   4   9  13        9.37        5.78      2.25 o 
   5   9  13       33.47       31.96      2.51 o 
   6   9  13      103.58       92.22      3.46 o 
   7   9  13       33.47       30.94      2.95 o 
   8   9  13      118.56      136.11      5.32 o 
   9   9  13      177.21      193.54      6.05 o 
  -2  10  13       43.60       48.28      3.70 o 
  -1  10  13        3.37        5.62      3.12 o 
   0  10  13      126.39      143.47      5.14 o 
   1  10  13       18.78       17.94      3.19 o 
   2  10  13        0.06        0.92      3.05 o 
   3  10  13        1.70       -0.01      2.93 o 
   4  10  13       19.57       18.12      3.19 o 
   5  10  13        5.58        7.43      3.05 o 
   6  10  13       24.83       16.51      3.32 o 
   7  10  13       42.28       43.74      3.77 o 
   0  11  13       53.10       53.65      4.88 o 
   1  11  13       62.82       59.85      3.97 o 
   2  11  13       80.01       78.64      6.50 o 
   3  11  13       14.49       13.28      3.66 o 
   4  11  13       76.18       86.59      4.88 o 
   5  11  13      171.78      194.38     13.55 o 
  -4 -10  14       35.15       37.47      2.27 o 
  -3 -10  14       60.03       64.40      3.53 o 
  -2 -10  14       84.58       84.61      2.44 o 
  -1 -10  14       77.29       78.55      2.66 o 
   0 -10  14       52.26       56.76      2.39 o 
   1 -10  14       94.99      110.80      2.86 o 
  -6  -9  14       26.18       20.38      2.18 o 
  -5  -9  14       57.51       45.43      2.34 o 
  -4  -9  14        6.94       10.94      1.65 o 
  -3  -9  14       36.27       39.73      1.82 o 
  -2  -9  14       90.55       87.23      2.50 o 
  -1  -9  14       24.23       19.04      1.37 o 
   0  -9  14        0.04       -1.32      1.32 o 
   1  -9  14        5.00        4.46      1.37 o 
   2  -9  14       13.47       16.38      1.54 o 
   3  -9  14       19.44       20.80      1.60 o 
  -7  -8  14      102.00      106.60      3.54 o 
  -6  -8  14       46.15       46.57      2.34 o 
  -5  -8  14       93.60       87.25      2.67 o 
  -4  -8  14      339.57      350.46      4.44 o 
  -3  -8  14      315.12      306.36      3.99 o 
  -2  -8  14       62.17       52.38      2.01 o 
  -1  -8  14       41.69       38.94      1.54 o 
   0  -8  14      100.29      108.50      2.13 o 
   1  -8  14       32.35       23.85      1.41 o 
   2  -8  14        4.75        3.49      1.27 o 
   3  -8  14        5.10        2.71      1.56 o 
   4  -8  14        8.79        7.09      1.72 o 
   5  -8  14       31.35       30.32      2.03 o 
  -8  -7  14        1.18       -0.28      3.39 o 
  -7  -7  14        0.11       -1.91      1.91 o 
  -6  -7  14        3.72        2.99      1.62 o 
  -5  -7  14        0.37        0.67      2.23 o 
  -4  -7  14       28.19       26.63      1.59 o 
  -3  -7  14       42.84       47.24      1.75 o 
  -2  -7  14      146.37      150.34      2.57 o 
  -1  -7  14       97.68       94.64      2.88 o 
   0  -7  14       22.63       18.78      1.35 o 
   1  -7  14        6.49        5.27      1.13 o 
   2  -7  14        5.17        6.05      1.21 o 
   3  -7  14        3.97        5.29      2.27 o 
   4  -7  14        0.21       -0.58      1.45 o 
   5  -7  14       16.75       14.66      1.92 o 
   6  -7  14        3.32        0.72      1.72 o 
  -9  -6  14       22.99       18.38      2.97 o 
  -8  -6  14       41.56       44.67      3.16 o 
  -7  -6  14       66.66       63.42      7.72 o 
  -6  -6  14       87.07       96.39      3.13 o 
  -5  -6  14      219.53      214.04      3.32 o 
  -4  -6  14      362.89      351.01      8.06 o 
  -3  -6  14      325.98      333.98      3.93 o 
  -2  -6  14      151.72      144.54      2.40 o 
  -1  -6  14      108.85      120.91      2.13 o 
   0  -6  14      220.30      232.16      4.07 o 
   1  -6  14      531.18      500.97      4.91 o 
   2  -6  14      406.00      383.25      4.35 o 
   3  -6  14      359.39      378.16      4.69 o 
   4  -6  14      204.62      192.79      3.48 o 
   5  -6  14      194.33      191.44      3.29 o 
   6  -6  14       97.85       97.49      2.71 o 
   7  -6  14        2.69        2.86      1.89 o 
  -9  -5  14        5.08        2.30      2.68 o 
  -8  -5  14        4.08        2.17      2.49 o 
  -7  -5  14       26.41       21.34      2.98 o 
  -6  -5  14        3.24       -0.24      1.71 o 
  -5  -5  14        4.66        1.81      1.56 o 
  -4  -5  14        8.30        8.98      1.56 o 
  -3  -5  14       26.14       22.46      1.27 o 
  -2  -5  14       10.80        8.10      1.04 o 
  -1  -5  14        1.71        4.35      0.91 o 
   0  -5  14      263.22      278.24      5.29 o 
   1  -5  14        0.13        1.17      0.94 o 
   2  -5  14      315.40      291.37      5.77 o 
   3  -5  14        0.89       -1.10      1.10 o 
   4  -5  14        6.19        2.08      1.25 o 
   5  -5  14       15.86        8.53      1.41 o 
   6  -5  14       40.04       34.39      2.36 o 
   7  -5  14        0.09       -1.56      1.56 o 
   8  -5  14        6.28        9.07      1.88 o 
  -9  -4  14       22.13       27.98      2.97 o 
  -8  -4  14        2.85        2.44      3.79 o 
  -7  -4  14       19.26       12.07      2.39 o 
  -6  -4  14      135.91      150.03      3.44 o 
  -5  -4  14      438.30      427.19      5.58 o 
  -4  -4  14      473.03      478.03      5.89 o 
  -3  -4  14      109.98      126.09      2.60 o 
  -2  -4  14       10.03        6.63      1.19 o 
  -1  -4  14       17.94       21.65      1.15 o 
   0  -4  14        3.48        8.00      0.88 o 
   3  -4  14      553.66      580.40     10.57 o 
   4  -4  14      334.57      327.88      3.91 o 
   5  -4  14      150.12      151.59      2.60 o 
   6  -4  14      245.28      260.20      3.80 o 
   7  -4  14       40.66       43.99      3.24 o 
   8  -4  14       22.87       25.25      1.88 o 
  -9  -3  14       17.36       20.08      2.87 o 
  -8  -3  14        0.33        0.61      2.39 o 
  -7  -3  14       13.67       12.22      2.39 o 
  -6  -3  14       49.47       37.02      2.08 o 
  -5  -3  14       47.99       43.27      2.98 o 
  -4  -3  14       66.11       61.95      2.29 o 
  -3  -3  14      195.36      201.64      3.48 o 
  -2  -3  14        3.35        1.68      1.80 o 
  -1  -3  14        0.13       -0.46      0.98 o 
   0  -3  14        0.10        0.47      1.26 o 
   1  -3  14       60.65       43.08      4.61 o 
   4  -3  14        1.76       -1.15      1.15 o 
   5  -3  14        1.47       -1.10      1.10 o 
   6  -3  14        4.79        4.79      1.25 o 
   7  -3  14       27.47       23.19      1.61 o 
   8  -3  14       15.55       17.66      1.77 o 
   9  -3  14        1.28        3.67      1.82 o 
  -9  -2  14       36.48       37.39      4.34 o 
  -8  -2  14       95.89       76.55      3.83 o 
  -7  -2  14      168.25      158.23      4.47 o 
  -6  -2  14      182.19      201.18      3.40 o 
  -5  -2  14      429.31      426.36      5.05 o 
  -4  -2  14      590.68      584.43      6.17 o 
  -3  -2  14      467.57      480.97      5.21 o 
  -2  -2  14       57.93       52.86      1.69 o 
  -1  -2  14       12.29        8.09      1.13 o 
   0  -2  14       22.28       18.58      2.17 o 
   1  -2  14       49.14       44.17      4.34 o 
   2  -2  14      224.48      225.17      8.40 o 
   3  -2  14       65.21       45.79      4.61 o 
   4  -2  14      283.91      264.73      9.21 o 
   5  -2  14      297.72      315.88      3.61 o 
   6  -2  14      111.95      117.64      2.40 o 
   7  -2  14      219.29      189.12      3.18 o 
   8  -2  14      168.22      166.38      3.23 o 
   9  -2  14      208.81      231.76      4.01 o 
  -9  -1  14        0.99       -1.08      3.52 o 
  -8  -1  14        0.30        0.27      2.49 o 
  -7  -1  14        0.25       -0.54      1.88 o 
  -6  -1  14        0.39        4.54      1.62 o 
  -5  -1  14       56.65       53.65      2.62 o 
  -4  -1  14       79.23       68.70      2.29 o 
  -3  -1  14      122.65      130.50      2.45 o 
  -2  -1  14      243.64      228.75      3.05 o 
  -1  -1  14       15.59       13.07      1.07 o 
   0  -1  14       18.38       18.41      0.91 o 
   1  -1  14       25.83       23.30      4.06 o 
   2  -1  14       35.30       37.39      4.34 o 
   3  -1  14       15.62       10.30      3.79 o 
   4  -1  14       97.96      101.96      2.71 o 
   5  -1  14       84.48       76.02      2.54 o 
   6  -1  14        6.49        1.42      1.19 o 
   7  -1  14       39.88       45.55      1.78 o 
   8  -1  14        0.51       -1.57      1.57 o 
   9  -1  14       25.81       31.05      2.03 o 
  10  -1  14        9.61        5.18      1.98 o 
  -9   0  14        0.72       -3.79      3.79 o 
  -8   0  14        5.15        5.15      2.49 o 
  -7   0  14       76.89       81.18      3.18 o 
  -6   0  14       21.23       20.11      1.72 o 
  -5   0  14      400.05      406.87      4.96 o 
  -4   0  14      868.36      945.12      9.33 o 
  -3   0  14      873.70      951.95      9.25 o 
  -2   0  14     1678.31     1760.80     16.07 o 
  -1   0  14     1757.28     1804.38     16.33 o 
   0   0  14      889.70      869.78      8.17 o 
   1   0  14      787.30      753.82      8.35 o 
   2   0  14      948.75      940.53     12.89 o 
   3   0  14      855.28      878.29     12.24 o 
   4   0  14     1022.39     1069.59      9.89 o 
   5   0  14      701.57      722.17      7.05 o 
   6   0  14      158.26      158.80      2.55 o 
   7   0  14       79.90       73.00      2.11 o 
   8   0  14       71.62       71.71      2.39 o 
   9   0  14        2.20        2.65      1.60 o 
  10   0  14        4.10       -0.63      1.88 o 
  -9   1  14       59.19       57.99      5.15 o 
  -8   1  14        2.83        0.02      2.58 o 
  -7   1  14       45.06       38.54      2.40 o 
  -6   1  14      213.97      210.57      4.11 o 
  -5   1  14       19.39       24.04      1.68 o 
  -4   1  14        8.02       10.12      1.50 o 
  -3   1  14        5.33        5.23      1.31 o 
  -2   1  14       25.45       24.71      1.41 o 
  -1   1  14       13.82       13.42      1.19 o 
   0   1  14      153.21      151.55      2.36 o 
   1   1  14        0.04        0.89      0.89 o 
   2   1  14        0.17        1.87      0.91 o 
   3   1  14       12.29       11.33      0.95 o 
   4   1  14        2.80        3.55      0.92 o 
   5   1  14      131.84      120.13      2.44 o 
   6   1  14        7.10        1.27      1.20 o 
   7   1  14        1.20       -0.96      1.32 o 
   8   1  14        3.06        4.58      1.46 o 
   9   1  14        5.69        4.38      1.58 o 
  10   1  14        2.38       -1.70      1.70 o 
  -9   2  14      174.27      160.14      7.59 o 
  -8   2  14      336.33      375.28     10.30 o 
  -7   2  14      112.47      124.80      3.70 o 
  -6   2  14       14.55        9.64      1.98 o 
  -5   2  14      157.83      151.63      3.08 o 
  -4   2  14      434.24      451.54      5.29 o 
  -3   2  14      136.59      124.97      2.66 o 
  -2   2  14      154.01      140.01      2.68 o 
  -1   2  14      721.93      719.77      7.20 o 
   0   2  14      327.01      317.16      3.75 o 
   1   2  14       11.35        8.25      1.13 o 
   2   2  14       17.04       18.45      1.19 o 
   3   2  14      245.58      228.19      2.97 o 
   4   2  14     1293.71     1317.45     10.87 o 
   5   2  14      834.10      823.03      8.03 o 
   6   2  14      532.47      499.01      5.38 o 
   7   2  14      641.14      650.61      6.83 o 
   8   2  14      138.61      149.07      3.05 o 
   9   2  14        2.34        1.08      1.58 o 
  10   2  14        1.32        0.09      1.70 o 
  -8   3  14       33.51       35.77      4.61 o 
  -7   3  14       10.33        7.59      2.68 o 
  -6   3  14       28.08       24.83      2.29 o 
  -5   3  14        3.69        3.50      1.97 o 
  -4   3  14        4.90       -1.52      1.52 o 
  -3   3  14        1.27       -1.47      1.47 o 
  -2   3  14      122.23      140.38      2.97 o 
  -1   3  14      415.72      444.57      6.22 o 
   0   3  14      306.87      302.35      3.37 o 
   1   3  14        0.45        2.73      1.49 o 
   2   3  14        7.06        7.87      1.18 o 
   3   3  14       69.38       65.88      1.94 o 
   4   3  14      159.84      164.51      2.73 o 
   5   3  14        5.24        4.44      1.33 o 
   6   3  14        0.02       -1.32      1.33 o 
   7   3  14       82.24       66.62      3.64 o 
   8   3  14       14.51       17.05      1.65 o 
   9   3  14        4.17        2.69      1.64 o 
  10   3  14       15.04       13.37      2.51 o 
  -8   4  14       47.79       38.21      4.88 o 
  -7   4  14        5.92        4.20      3.66 o 
  -6   4  14        4.46        5.60      2.19 o 
  -5   4  14      246.24      273.58      4.93 o 
  -4   4  14      509.63      516.89      7.06 o 
  -3   4  14      796.56      797.96      9.00 o 
  -2   4  14      796.65      835.45      7.57 o 
  -1   4  14      245.56      254.86      3.78 o 
   0   4  14      292.05      291.34      3.86 o 
   1   4  14       18.15       25.58      1.47 o 
   2   4  14       18.33       12.16      1.31 o 
   3   4  14       17.47       14.28      1.41 o 
   4   4  14       66.92       75.66      3.33 o 
   5   4  14      588.21      601.41      6.42 o 
   6   4  14       76.42       78.44      2.50 o 
   7   4  14      151.32      155.11      3.05 o 
   8   4  14       54.52       50.54      3.09 o 
   9   4  14       23.32       25.55      1.90 o 
  10   4  14       28.13       31.00      2.41 o 
  -7   5  14       43.54       40.64      4.61 o 
  -6   5  14       10.05        7.59      2.87 o 
  -5   5  14       15.23       14.05      2.29 o 
  -4   5  14       14.07       12.26      2.12 o 
  -3   5  14        6.70        1.72      2.54 o 
  -2   5  14        0.00       -1.17      1.49 o 
  -1   5  14       81.10       84.18      2.56 o 
   0   5  14        2.41        2.68      1.45 o 
   1   5  14      705.03      713.22      8.10 o 
   2   5  14      123.75      129.58      2.73 o 
   3   5  14        0.93        0.88      1.45 o 
   4   5  14        3.11        1.83      1.28 o 
   5   5  14        0.58        0.12      1.46 o 
   6   5  14       23.18       16.95      1.64 o 
   7   5  14        2.98        1.98      1.60 o 
   8   5  14        0.49        1.56      1.65 o 
   9   5  14        3.88        5.74      2.09 o 
  10   5  14       33.49       25.02      2.44 o 
  -6   6  14       13.08       10.27      2.45 o 
  -5   6  14      148.56      152.44      4.69 o 
  -4   6  14      469.56      517.90      6.28 o 
  -3   6  14      622.05      622.11      8.25 o 
  -2   6  14      826.94      864.37     10.62 o 
  -1   6  14      467.55      466.75      5.67 o 
   0   6  14      316.07      303.48      4.27 o 
   1   6  14      486.62      503.76      6.22 o 
   2   6  14       95.27      103.50      2.81 o 
   3   6  14       35.09       35.00      1.83 o 
   4   6  14      233.64      258.59      3.72 o 
   5   6  14      487.36      477.20      5.64 o 
   6   6  14      187.49      168.92      3.91 o 
   7   6  14      137.54      146.64      4.86 o 
   8   6  14      146.22      153.07      3.97 o 
   9   6  14       98.32      108.53      4.63 o 
  10   6  14      142.02      169.08      4.30 o 
  -5   7  14       27.52       28.19      3.24 o 
  -4   7  14       63.93       58.61      3.51 o 
  -3   7  14       17.19       22.34      2.41 o 
  -2   7  14       53.90       55.71      3.93 o 
  -1   7  14       10.75       11.45      2.16 o
[truncated: 44,202 more chars]
